# Supplementary material for: National Multicenter Study on the Prevalence of Carbapenemase-Producing Enterobacteriaceae in the Post-COVID-19 Era in Argentina: The RECAPT-AR Study
Source: Antibiotics (Basel). 2024 Nov 27;13(12):1139. doi: 10.3390/antibiotics13121139 (PMC11672406; doi:10.3390/antibiotics13121139)
Supplement: Supplementary file 1 [file antibiotics-13-01139-s001.zip]

Archive with 1 entries (1 files):
- antibiotics-3253578-supplementary.xlsx
