# Supplementary material for: National Multicenter Study on the Prevalence of Carbapenemase-Producing Enterobacteriaceae in the Post-COVID-19 Era in Argentina: The RECAPT-AR Study
Source: Antibiotics (Basel). 2024 Nov 27;13(12):1139. doi: 10.3390/antibiotics13121139 (PMC11672406; doi:10.3390/antibiotics13121139)
Supplement: Supplementary file 1 [file antibiotics-13-01139-s001.zip › antibiotics-3253578-supplementary.xlsx]

## Sheet: Hoja5
Table S1. Bacterial species, site of isolation, resistance mechanisms and susceptibility results of last resource antibiotics
Strain number	Number of hospital	Gender	Age (y, m, d)	Site of isolation	Bacterial specie	Inferred phenotype	Type of error	Carbapenemase detected by PCR	ESBL detected by PCR	Susceptibility to selected antibiotics
										ATM EUCAST	ATM CLSI	CZA	IMR EUCAST	IMR CLSI	ATM AVI EUCAST	ATM AVI CLSI	CFDC EUCAST	CFDC CLSI
1	1	M	58 y	Abdominal tract	K. pneumoniae	KPC	none	KPC	Negative	R	R	S	S	S	S	S	S	S
2	1	M	54 y	Urine	K. pneumoniae	KPC	none	KPC	CTX-M	R	R	S	S	S	S	S	S	S
3	1	F	83 y	Respiratory tract	K. pneumoniae	KPC	none	KPC	CTX-M	R	R	S	S	S	S	S	S	S
4	2	M	70 y	Blood	K. pneumoniae	MBL	none	NDM	CTX-M	R	R	R	R	R	S	S	R	R
5	2	M	82 y	Urine	K. pneumoniae	MBL	none	NDM	CTX-M	R	R	R	R	R	S	S	R	R
6	2	M	75 y	Blood	S. marcescens	OXA	OVER	N	Negative	S	S	S	S	S	S	S	NA	NA
7	2	F	79 y	Urine	K. pneumoniae	DUAL PRODUCER	none	KPC+NDM	Negative	R	R	R	R	R	S	S	S	S
8	2	M	68 y	Others	K. pneumoniae	KPC	none	KPC	Negative	R	R	S	S	S	S	S	S	S
9	2	M	68 y	Urine	K. pneumoniae	MBL	none	NDM	CTX-M	R	R	R	R	R	S	S	R	R
10	2	F	76 y	Respiratory tract	P. stuartii	OXA	none	OXA	Negative	S	S	S	S	R	S	S	S	S
11	2	M	55 y	Urine	P. stuartii	MBL	none	NDM	CMY	R	R	R	R	R	S	S	S	S
12	2	M	79 y	Urine	K. pneumoniae	OXA	none	OXA	CTX-M	R	R	S	S	S	S	S	S	S
13	2	F	67 y	Blood	E. cloacae	NA	NA	NDM+OXA	Negative	R	R	R	R	R	S	S	S	S
14	2	F	69 y	Blood	P. mirabilis	MBL	none	NDM	Negative	S	S	R	R	R	S	S	R	R
15	2	F	74 y	Others	K. pneumoniae	KPC	none	KPC	Negative	R	R	S	S	S	S	S	S	S
16	2	M	92 y	Urine	M. morganii	OXA	none	OXA	CTX-M	S	S	R	R	R	S	S	S	S
17	2	M	84 y	Urine	K. pneumoniae	KPC	none	KPC	CTX-M	R	R	S	S	S	R	R	S	S
18	2	F	82 y	Urine	E. coli	OXA	none	OXA	CTX-M	R	R	S	S	S	S	S	S	S
19	2	F	88 y	Urine	K. pneumoniae	OXA	none	OXA	CTX-M	R	R	S	S	S	S	S	S	S
20	2	F	21 y	Abdominal tract	K. pneumoniae	OXA	none	OXA	CTX-M	R	R	S	S	S	S	S	S	S
21	2	M	72 y	Others	K. pneumoniae	MBL	none	NDM	CTX-M	R	R	R	R	R	R	R	S	S
22	2	F	18 y	Blood	K. pneumoniae	OXA	none	OXA	CTX-M	R	R	S	S	S	S	S	S	S
23	2	F	21 y	Abdominal tract	K. pneumoniae	KPC	none	KPC	Negative	R	R	S	S	S	S	S	S	S
24	3	F	51 y	Urine	E. cloacae	KPC	none	KPC	CTX-M	R	R	S	S	S	S	S	S	S
25	4	M	73 y	Abdominal tract	K. aerogenes	KPC	none	KPC	Negative	R	R	S	S	S	S	S	S	S
26	4	M	59 y	Others	K. pneumoniae	KPC	none	KPC	CTX-M	R	R	S	S	S	S	S	S	S
27	4	M	36 y	Others	E. cloacae	KPC	SUB	KPC+NDM	CTX-M	R	R	R	R	R	S	S	S	S
28	4	M	57 y	Respiratory tract	K. pneumoniae	MBL	none	NDM	CTX-M	R	R	R	R	R	S	S	S	S
29	4	F	61 y	Urine	K. pneumoniae	KPC	none	KPC	Negative	R	R	S	S	S	S	S	S	S
30	4	F	62 y	Blood	K. pneumoniae	KPC	none	KPC	Negative	R	R	S	S	S	S	S	S	S
31	4	M	45 y	Abdominal tract	E. coli	OXA	none	OXA	CMY	R	R	S	S	S	R	R	S	S
32	4	F	24 y	Abdominal tract	E. coli	KPC	none	KPC	CTX-M	R	R	S	S	S	S	S	S	S
33	4	F	80 y	Urine	K. pneumoniae	OXA	none	OXA	CTX-M	R	R	S	S	S	S	S	S	S
34	4	F	62 y	Urine	K. pneumoniae	KPC	none	KPC	Negative	R	R	S	S	S	S	S	S	S
35	5	F	35 y	Urine	E. coli	MBL	none	NDM	Negative	R	S	R	R	R	S	S	R	S
36	5	F	7 d	Urine	K. pneumoniae	MBL	none	NDM	CTX-M	R	R	R	R	R	S	S	S	S
37	5	M	57 y	Urine	K. pneumoniae	MBL	none	NDM	CTX-M	R	R	R	R	R	S	S	R	S
38	6	F	57 y	Urine	K. pneumoniae	MBL	none	NDM	CTX-M	R	R	R	R	R	S	S	R	R
39	6	M	54 y	Respiratory tract	P. mirabilis	MBL	SUB	NDM+OXA	Negative	S	S	R	R	R	S	S	S	S
40	6	M	36 y	Blood	K. pneumoniae	KPC	none	KPC	CTX-M	R	R	S	S	S	S	S	S	S
41	6	M	67 y	Blood	K. pneumoniae	KPC	none	KPC	CTX-M	R	R	S	S	S	S	S	S	S
42	6	M	59 y	Blood	K. pneumoniae	KPC	none	KPC	CTX-M	R	R	S	S	S	S	S	S	S
43	6	M	48 y	Respiratory tract	P. stuartii	MBL	none	NDM	Negative	S	S	R	R	R	S	S	S	S
44	6	M	49 y	Blood	K. pneumoniae	MBL	none	NDM	CTX-M	R	R	R	R	R	S	S	S	S
45	6	M	78 y	Urine	K. pneumoniae	MBL	none	NDM	CTX-M	R	R	R	R	R	S	S	R	S
46	6	M	70 y	Blood	K. pneumoniae	MBL	none	NDM	CTX-M	R	R	R	R	R	S	S	R	S
47	7	F	76 y	Others	K. pneumoniae	OXA	none	OXA	Negative	R	R	S	S	S	S	S	NA	NA
48	7	M	44 y	Urine	K. pneumoniae	MBL	none	NDM	Negative	S	S	R	R	R	S	S	R	R
49	8	M	21 y	Urine	K. pneumoniae	KPC	none	KPC	Negative	R	R	S	S	S	S	S	S	S
50	9	M	55 y	Respiratory tract	E. cloacae	DUAL PRODUCER	OVER	KPC	Negative	R	R	S	S	S	S	S	S	S
51	9	F	76 y	Others	E. cloacae	KPC	none	KPC	Negative	R	R	S	S	S	S	S	S	S
52	9	M	71 y	Urine	K. pneumoniae	KPC	none	KPC	Negative	R	R	S	S	S	S	S	S	S
53	10	F	65 y	Urine	K. pneumoniae	KPC	none	KPC	Negative	R	R	S	S	S	S	S	S	S
54	10	F	65 y	Urine	K. aerogenes	KPC	none	KPC	Negative	R	R	S	S	S	S	S	S	S
55	10	M	82 y	Urine	K. pneumoniae	MBL	none	NDM	CTX-M	R	R	R	R	R	S	S	S	S
56	10	F	43 y	Urine	K. pneumoniae	DUAL PRODUCER	OVER	NDM	CTX-M	R	R	R	R	R	S	S	S	S
57	10	F	62 m	Urine	E. coli	DUAL PRODUCER	OVER	NDM	CTX-M	R	R	R	R	R	S	S	S	S
58	10	F	93 y	Urine	K. pneumoniae	OXA	none	OXA	CTX-M	R	R	S	S	S	S	S	S	S
59	11	F	69 y	Urine	E. coli	MBL	none	NDM	Negative	S	S	R	R	R	R	S	S	S
60	11	M	42 y	Urine	K. pneumoniae	MBL	none	NDM	CTX-M	R	R	R	R	R	S	S	R	R
61	11	M	58 y	Others	K. pneumoniae	KPC	none	KPC	CTX-M	R	R	S	S	S	S	S	S	S
62	11	M	33 y	Urine	K. pneumoniae	MBL	none	NDM	CTX-M	R	R	R	R	R	S	S	R	S
63	11	M	58 y	Blood	K. pneumoniae	MBL	none	NDM	CTX-M	R	R	R	R	R	S	S	S	S
64	11	M	51 y	Blood	P. stuartii	MBL	none	NDM	Negative	R	S	R	R	R	S	S	S	S
65	11	F	51 y	Urine	K. pneumoniae	KPC	none	KPC	CTX-M	R	R	S	S	S	S	S	S	S
66	11	F	58 y	Urine	K. pneumoniae	DUAL PRODUCER	none	KPC+NDM	CTX-M	R	R	R	R	R	S	S	S	S
67	11	F	58 y	Urine	P. mirabilis	MBL	none	NDM	Negative	S	S	R	R	R	S	S	S	S
68	11	F	76 y	Urine	P. stuartii	MBL	none	NDM	CMY	R	S	R	R	R	R	R	R	R
69	11	M	54 y	Blood	P. mirabilis	MBL	none	NDM	CTX-M+CMY	S	S	R	R	R	S	S	S	S
70	11	M	63 y	Others	K. pneumoniae	KPC	none	KPC	CTX-M	R	R	S	S	R	S	S	S	S
71	11	M	35 y	Urine	K. pneumoniae	MBL	none	NDM	CTX-M	R	R	R	R	R	R	R	R	R
72	11	M	78 y	Respiratory tract	K. pneumoniae	OXA	MISS	NDM	CTX-M	R	R	R	R	R	S	S	R	R
73	11	F	85 y	Urine	K. pneumoniae	MBL	none	NDM	CTX-M	R	R	R	R	R	S	S	R	R
74	11	M	65 y	Urine	K. pneumoniae	KPC	none	KPC	CTX-M	R	R	S	S	S	S	S	S	S
75	11	F	65 y	Urine	K. pneumoniae	KPC	SUB	KPC+OXA	Negative	R	R	S	S	S	S	S	S	S
76	11	M	63 y	Others	K. pneumoniae	KPC	none	KPC	CTX-M	R	R	S	R	R	S	S	S	S
77	11	M	73 y	Urine	E. coli	DUAL PRODUCER	none	KPC+NDM	CMY	R	R	R	R	R	S	S	R	S
78	11	F	39 y	Urine	K. pneumoniae	MBL	none	NDM	CTX-M	R	R	R	R	R	S	S	S	S
79	11	F	74 y	Abdominal tract	K. pneumoniae	MBL	none	NDM	CMY	R	R	R	R	R	S	S	R	R
80	11	M	67 y	Others	E. cloacae	OXA	none	OXA	CTX-M	R	R	S	S	S	S	S	S	S
81	11	M	57 y	Respiratory tract	E. cloacae	OXA	none	OXA	CTX-M	R	R	S	S	S	S	S	S	S
82	11	M	43 y	Urine	K. pneumoniae	MBL	none	NDM	CTX-M	R	R	R	R	R	S	S	S	S
83	11	F	74 y	Blood	S. marcescens	KPC	SUB	KPC+OXA	Negative	R	R	S	S	S	S	S	S	S
84	12	F	38 y	Urine	K. pneumoniae	MBL	none	NDM	CTX-M	R	R	R	R	R	S	S	S	S
85	12	M	45 y	Urine	K. pneumoniae	KPC	none	KPC	Negative	R	R	S	S	S	S	S	R	S
86	12	F	84 y	Urine	K. pneumoniae	KPC	none	KPC	CMY	R	R	S	S	S	S	S	S	S
87	12	F	70 y	Blood	S. marcescens	MBL	SUB	NDM+OXA	Negative	R	R	R	R	R	S	S	R	S
88	12	F	56 y	Blood	C. freundii	MBL	none	NDM	CMY	S	S	R	R	R	S	S	R	S
89	12	F	37 y	Blood	K. pneumoniae	MBL	none	NDM	CTX-M	R	R	R	R	R	S	S	S	S
90	12	M	46 y	Blood	K. pneumoniae	MBL	none	NDM	CTX-M	R	R	R	R	R	S	S	S	S
91	12	M	46 y	Blood	K. pneumoniae	KPC	none	KPC	Negative	R	R	S	S	S	S	S	S	S
92	12	F	58 y	Others	K. pneumoniae	MBL	none	NDM	CTX-M	R	R	R	R	R	S	S	S	S
93	12	M	63 y	Urine	K. pneumoniae	MBL	none	NDM	CTX-M	R	R	R	R	R	S	S	S	S
94	12	F	80 y	Blood	K. oxytoca	KPC+OXA	OVER	KPC	Negative	R	R	S	S	S	S	S	S	S
95	12	F	80 y	Blood	P. mirabilis	MBL+OXA	none	NDM+OXA	CTX-M	R	R	R	R	R	S	S	S	S
96	12	M	63 y	Blood	S. marcescens	MBL+OXA	none	NDM+OXA	Negative	R	R	R	R	R	S	S	R	S
97	13	F	69 y	Blood	K. pneumoniae	MBL	none	NDM	CTX-M	R	R	R	R	R	S	S	R	R
98	13	M	68 y	Others	E. cloacae	KPC	none	KPC	CTX-M	R	R	S	S	S	S	S	S	S
99	13	M	51 y	Urine	K. pneumoniae	MBL	none	NDM	CTX-M	R	R	R	R	R	S	S	R	R
100	13	M	71 y	Others	K. pneumoniae	MBL	SUB	KPC+NDM	CTX-M	R	R	R	R	R	S	S	R	R
101	13	F	68 y	Blood	K. pneumoniae	MBL	none	NDM	CTX-M	R	R	R	R	R	S	S	R	R
102	13	M	69 y	Urine	E. coli	MBL	none	NDM	Negative	R	R	R	R	R	S	S	S	S
103	13	F	70 y	Blood	K. pneumoniae	MBL	none	NDM	CTX-M	R	R	R	R	R	R	R	S	S
104	14	F	71 y	Blood	M. morganii	MBL	none	NDM	CMY	S	S	R	R	R	S	S	S	S
105	14	F	71 y	Blood	K. pneumoniae	KPC	none	KPC	Negative	R	R	S	S	S	S	S	S	S
106	14	F	64 y	Blood	K. pneumoniae	KPC	none	KPC	CTX-M	R	R	S	S	S	S	S	S	S
107	14	F	25 y	Urine	K. pneumoniae	KPC	none	KPC	Negative	R	R	S	S	S	S	S	S	S
108	14	F	38 y	Blood	K. pneumoniae	KPC	none	KPC	Negative	R	R	S	S	S	S	S	S	S
109	14	M	42 y	Respiratory tract	K. pneumoniae	KPC	none	KPC	Negative	R	R	S	S	S	S	S	S	S
110	14	F	42 y	Respiratory tract	K. pneumoniae	KPC	none	KPC	Negative	R	R	S	S	S	S	S	S	S
111	14	M	54 y	Others	K. pneumoniae	DUAL PRODUCER	none	KPC+NDM	CMY	R	R	R	R	R	S	S	R	R
112	15	M	20 y	Urine	K. pneumoniae	MBL	none	NDM	CMY	R	S	R	R	R	S	S	R	R
113	15	M	78 y	Respiratory tract	E. cloacae	KPC	none	KPC	PER	R	R	R	S	S	R	R	S	S
114	15	M	55 y	Urine	K. pneumoniae	KPC	none	KPC	Negative	R	R	S	S	S	S	S	S	S
115	15	M	34 y	Urine	Citrobacter koseri	KPC	none	KPC	PER	R	R	R	S	S	R	S	R	R
116	15	F	69 y	Urine	E. coli	KPC	none	KPC	PER	R	R	R	S	S	R	S	S	S
117	15	M	67 y	Urine	K. pneumoniae	MBL	none	NDM	CTX-M	R	R	R	R	R	S	S	S	S
118	16	M	20 d	Blood	K. aerogenes	KPC	none	KPC	Negative	R	R	S	S	S	S	S	S	S
119	16	M	9 y	Blood	E. coli	OXA	none	OXA	CMY	R	R	S	S	S	S	S	S	S
120	16	M	2 m	Urine	K. pneumoniae	KPC	none	KPC	Negative	R	R	S	S	S	S	S	S	S
121	16	F	5 m	Abdominal tract	K. pneumoniae	KPC	none	KPC	Negative	R	R	S	S	S	S	S	S	S
122	17	F	4 m	Blood	K. pneumoniae	MBL	none	NDM	CTX-M	R	R	R	R	R	S	S	S	S
123	17	F	1 y	Urine	K. pneumoniae	MBL	none	NDM	CTX-M	R	R	R	R	R	S	S	S	S
124	17	F	2 m	Urine	K. pneumoniae	DUAL PRODUCER	OVER	NDM	CTX-M	R	R	R	R	R	S	S	R	R
125	17	M	2 m	Urine	K. pneumoniae	DUAL PRODUCER	OVER	NDM	CTX-M	R	R	R	R	R	S	S	R	R
126	17	F	11 y	Urine	K. pneumoniae	DUAL PRODUCER	OVER	NDM	CTX-M	R	R	R	R	R	S	S	R	S
127	18	F	3 y	Respiratory tract	K. pneumoniae	MBL	none	NDM	CMY	R	R	R	R	R	S	S	R	R
128	18	M	11 y	Urine	K. pneumoniae	MBL	none	NDM	CTX-M	R	R	R	R	R	S	S	R	S
129	18	F	19 m	Respiratory tract	K. pneumoniae	MBL	none	NDM	CMY	R	S	R	R	R	S	S	S	S
130	18	M	15 y	Urine	S. marcescens	KPC	none	KPC	Negative	R	R	S	S	S	S	S	S	S
131	19	F	37 y	Blood	S. marcescens	OXA	none	OXA	Negative	R	R	S	S	S	S	S	S	S
132	19	M	84 y	Blood	K. pneumoniae	MBL	none	NDM	CTX-M	R	R	R	R	R	S	S	S	S
133	19	F	97 y	Urine	K. pneumoniae	KPC+MBL	none	KPC+NDM	CTX-M	R	R	R	R	R	S	S	S	S
134	19	M	79 y	Urine	K. pneumoniae	KPC	none	KPC	Negative	R	R	S	S	S	S	S	S	S
135	19	M	79 y	Urine	K. pneumoniae	KPC	none	KPC	Negative	R	R	S	S	S	S	S	S	S
136	19	M	68 y	Urine	K. pneumoniae	OXA	none	OXA	CTX-M	R	R	S	S	S	S	S	R	S
137	19	M	53 y	Blood	K. oxytoca	MBL	none	NDM	CMY	R	R	R	R	R	S	S	R	S
138	19	M	66 y	Blood	K. oxytoca	KPC+MBL	OVER	KPC	Negative	R	R	S	S	S	S	S	S	S
139	19	F	72 y	Urine	K. pneumoniae	MBL	none	NDM	CTX-M	R	R	R	R	R	S	S	S	S
140	19	M	20 y	Urine	K. pneumoniae	MBL	none	NDM	CTX-M	R	R	R	R	R	S	S	S	S
141	19	F	56 y	Urine	K. pneumoniae	MBL	none	NDM	CTX-M	R	R	R	R	R	S	S	S	S
142	20	M	60 y	Respiratory tract	K. pneumoniae	MBL	none	NDM	CTX-M	R	R	R	R	R	S	S	R	S
143	20	F	76 y	Urine	K. pneumoniae	KPC	MISS	OXA	CTX-M	R	R	S	S	S	S	S	S	S
144	20	F	72 y	Urine	K. pneumoniae	KPC	none	KPC	CTX-M	R	R	S	S	S	S	S	S	S
145	21	M	87 y	Others	E. cloacae	KPC	OVER	N	CTX-M	R	R	S	S	S	S	S	NA	NA
146	21	F	63 y	Urine	K. pneumoniae	MBL	none	NDM	CTX-M	R	R	R	R	R	S	S	S	S
147	21	M	35 y	Others	E. cloacae	MBL	none	NDM	CTX-M+PER	R	R	R	R	R	S	S	R	R
148	21	M	21 y	Others	K. pneumoniae	MBL	none	NDM	CTX-M	R	R	R	R	R	S	S	R	S
149	21	M	49 y	Urine	K. pneumoniae	MBL	none	NDM	CTX-M	R	R	R	R	R	S	S	S	S
150	21	M	51 y	Urine	K. pneumoniae	MBL	none	NDM	CTX-M	R	R	R	R	R	S	S	R	R
151	21	M	53 y	Urine	K. pneumoniae	MBL	none	NDM	CTX-M	R	R	R	R	R	S	S	R	R
152	21	M	47 y	Urine	K. pneumoniae	MBL	none	NDM	CTX-M	R	R	R	R	R	S	S	S	S
153	22	M	54 y	Blood	K. pneumoniae	KPC	none	KPC	Negative	R	R	S	S	S	S	S	S	S
154	22	M	59 y	Blood	K. pneumoniae	KPC	none	KPC	Negative	R	R	S	S	S	S	S	S	S
155	22	F	55 y	Urine	K. pneumoniae	OXA	none	OXA	CTX-M	R	R	S	S	S	S	S	S	S
156	22	M	42 y	Urine	K. pneumoniae	KPC	none	KPC	Negative	R	R	S	S	S	S	S	S	S
157	22	F	57 y	Blood	K. pneumoniae	KPC	none	KPC	Negative	R	R	S	S	S	S	S	S	S
158	22	M	48 y	Others	K. pneumoniae	KPC	none	KPC	Negative	R	R	S	S	S	S	S	S	S
159	22	M	29 y	Urine	E. cloacae	OXA	none	OXA	Negative	R	R	S	S	S	R	S	S	S
160	22	F	42 y	Urine	K. pneumoniae	KPC	none	KPC	Negative	R	R	S	S	S	S	S	R	S
161	22	F	45 y	Others	K. pneumoniae	KPC	none	KPC	Negative	R	R	S	S	S	S	S	S	S
162	23	M	39 y	Urine	P. mirabilis	MBL	none	NDM	Negative	S	S	R	R	R	S	S	S	S
163	23	M	30 y	Urine	K. pneumoniae	MBL	none	NDM	CTX-M	R	R	R	R	R	S	S	S	S
164	23	M	37 y	Others	K. pneumoniae	KPC	none	KPC	CTX-M	R	R	S	S	S	S	S	S	S
165	23	M	29 y	Others	K. pneumoniae	KPC	none	KPC	Negative	R	R	S	S	S	S	S	S	S
166	23	M	29 y	Others	P. stuartii	MBL	none	NDM	Negative	S	S	R	R	R	S	S	R	R
167	23	F	62 y	Urine	K. pneumoniae	KPC	none	KPC	Negative	R	R	S	S	S	S	S	S	S
168	23	M	61 y	Urine	K. pneumoniae	KPC	none	KPC	CTX-M	R	R	S	R	R	S	S	S	S
169	23	M	61 y	Blood	E. cloacae	KPC	none	KPC	CTX-M	R	R	S	S	S	S	S	S	S
170	23	M	21 y	Respiratory tract	K. pneumoniae	KPC	none	KPC	Negative	R	R	S	S	S	S	S	R	S
171	23	F	68 y	Others	K. pneumoniae	MBL	none	NDM	CTX-M	R	R	R	R	R	S	S	S	S
172	23	F	36 y	Others	K. pneumoniae	KPC	none	KPC	CTX-M	R	R	S	S	S	S	S	S	S
173	23	M	53 y	Urine	P. mirabilis	MBL	none	NDM	CTX-M	R	R	R	R	R	S	S	S	S
174	23	M	64 y	Urine	K. pneumoniae	KPC	none	KPC	CTX-M	R	R	S	S	S	S	S	R	R
175	23	M	34 y	Urine	P. mirabilis	MBL	none	NDM	Negative	S	S	R	R	R	S	S	S	S
176	23	M	21 y	Others	P. stuartii	MBL	none	NDM	Negative	S	S	R	R	R	S	S	R	R
177	23	M	23 y	Urine	P. stuartii	MBL	none	NDM	Negative	S	S	R	R	R	S	S	R	R
178	23	M	31 y	Urine	K. pneumoniae	KPC	none	KPC	Negative	R	R	S	S	S	S	S	S	S
179	23	F	19 y	Urine	P. mirabilis	MBL	none	NDM	CTX-M	R	R	R	R	R	S	S	S	S
180	24	M	51 y	Urine	K. pneumoniae	KPC	none	KPC	Negative	R	R	S	S	S	S	S	S	S
181	24	F	60 y	Urine	K. pneumoniae	KPC	none	KPC	CTX-M	R	R	S	S	S	S	S	S	S
182	25	M	62 y	Urine	K. pneumoniae	OXA	none	OXA	Negative	R	R	S	S	S	S	S	S	S
183	26	M	3 m	Blood	E. cloacae	KPC	none	KPC	Negative	R	R	S	S	S	S	S	S	S
184	26	M	4 m	Blood	E. cloacae	KPC	none	KPC	Negative	R	R	S	S	S	S	S	S	S
185	27	F	56 y	Respiratory tract	K. pneumoniae	KPC	none	KPC	Negative	R	R	S	S	S	S	S	S	S
186	27	M	22 y	Respiratory tract	K. pneumoniae	KPC	OVER	N	CTX-M	R	R	S	S	S	S	S	NA	NA
187	27	M	76 y	Respiratory tract	S. marcescens	KPC	OVER	N	Negative	R	R	S	S	S	S	S	NA	NA
188	27	M	21 y	Blood	K. aerogenes	MBL	none	NDM	Negative	S	S	R	R	R	S	S	R	R
189	27	F	38 y	Respiratory tract	E. cloacae	OXA	none	OXA	CTX-M	R	R	S	S	S	S	S	R	R
190	27	F	39 y	Respiratory tract	K. pneumoniae	MBL	none	NDM	CTX-M	R	R	R	R	R	S	S	S	S
191	27	M	46 y	Urine	K. pneumoniae	KPC	OVER	N	CTX-M	R	R	S	S	S	S	S	NA	NA
192	27	M	23 y	Others	K. pneumoniae	MBL	none	NDM	CTX-M	R	R	R	R	R	S	S	S	S
193	27	M	41 y	Blood	S. marcescens	KPC	OVER	N	CTX-M	R	R	S	S	S	S	S	NA	NA
194	27	F	66 y	Blood	E. coli	MBL	none	NDM	CTX-M	R	R	R	R	R	S	S	S	S
195	27	F	66 y	Blood	K. pneumoniae	MBL	none	NDM	CTX-M	R	R	R	R	R	S	S	S	S
196	27	F	48 y	Urine	K. pneumoniae	KPC	none	KPC	Negative	R	R	S	S	S	S	S	S	S
197	27	M	78 y	Urine	K. pneumoniae	OXA	MISS	NDM	CTX-M	R	R	R	R	R	S	S	R	S
198	27	F	59 y	Abdominal tract	K. pneumoniae	MBL	none	NDM	CTX-M	R	R	R	R	R	S	S	S	S
199	27	F	55 y	Others	E. cloacae	OXA	MISS	KPC	Negative	R	R	S	S	S	S	S	S	S
200	27	M	23 y	Urine	K. aerogenes	KPC	none	KPC	Negative	R	R	S	S	S	S	S	S	S
201	27	F	56 y	Respiratory tract	K. pneumoniae	MBL	none	NDM	CTX-M	R	R	R	R	R	S	S	R	R
202	27	F	65 y	Blood	K. pneumoniae	MBL	none	NDM	CTX-M	R	R	R	R	R	S	S	R	S
203	28	F	66 y	Respiratory tract	K. pneumoniae	MBL	SUB	NDM+OXA	CTX-M	R	R	R	R	R	S	S	R	R
204	28	F	61 y	Urine	K. pneumoniae	MBL	none	NDM	CTX-M	R	R	R	R	R	S	S	R	R
205	28	F	81 y	Urine	K. aerogenes	OXA	OVER	N	Negative	R	R	S	S	S	S	S	NA	NA
206	28	F	69 y	Respiratory tract	K. pneumoniae	NA	NA	OXA	CTX-M	R	R	S	S	S	S	S	R	S
207	29	M	57 y	Urine	K. pneumoniae	KPC	none	KPC	Negative	R	R	S	S	S	S	S	S	S
208	29	M	73 y	Blood	K. pneumoniae	KPC	none	KPC	Negative	R	R	S	S	S	S	S	S	S
209	29	M	47 y	Urine	K. pneumoniae	OXA	none	OXA	CTX-M	R	R	S	S	S	S	S	S	S
210	30	M	70 y	Abdominal tract	K. pneumoniae	KPC	none	KPC	Negative	R	R	S	S	S	S	S	S	S
211	31	F	60 y	Respiratory tract	E. cloacae	KPC	none	KPC	CTX-M	R	R	S	S	S	S	S	R	S
212	31	F	60 y	Respiratory tract	K. pneumoniae	KPC	none	KPC	Negative	R	R	S	S	S	S	S	S	S
213	31	F	19 d	Urine	E. cloacae	MBL	none	VIM	CTX-M	R	R	R	R	R	S	S	R	R
214	31	M	1 m	Urine	E. cloacae	MBL	none	VIM	CTX-M	R	R	R	R	R	S	S	S	S
215	31	M	12 d	Urine	E. cloacae	MBL	none	VIM	CTX-M	R	R	R	R	R	S	S	S	S
216	31	F	7 d	Urine	E. cloacae	MBL	none	VIM	CTX-M	R	R	R	R	R	S	S	S	S
217	31	M	7 y	Others	E. coli	OXA	none	OXA	CTX-M	R	R	S	S	S	R	R	NA	NA
218	31	F	13 y	Others	S. marcescens	KPC	none	KPC	Negative	R	R	S	S	S	S	S	S	S
219	31	F	77 y	Urine	E. coli	OXA	none	OXA	CMY	R	R	S	S	S	R	R	S	S
220	31	M	2 y	Urine	E. coli	OXA	none	OXA	CTX-M	R	R	S	S	S	R	R	S	S
221	31	F	42 y	Others	E. coli	OXA	none	OXA	CMY	R	R	S	S	S	R	R	S	S
222	32	M	52 y	Blood	K. pneumoniae	OXA	none	OXA	CTX-M	R	R	S	S	S	S	S	S	S
223	32	F	55 y	Blood	K. pneumoniae	OXA	OVER	N	Negative	R	R	S	S	S	S	S	NA	NA
224	33	F	64 y	Respiratory tract	K. pneumoniae	MBL	none	NDM	CTX-M	R	R	R	R	R	S	S	R	R
225	33	M	79 y	Blood	K. pneumoniae	MBL	none	NDM	CTX-M	R	R	R	R	R	S	S	R	S
226	33	M	45 y	Others	K. pneumoniae	MBL	none	NDM	CTX-M	R	R	R	R	R	S	S	R	S
227	33	F	34 y	Respiratory tract	K. pneumoniae	MBL	none	NDM	CTX-M	R	R	R	R	R	S	S	S	S
228	34	M	65 y	Blood	E. coli	KPC	none	KPC	Negative	R	R	S	S	S	S	S	S	S
229	34	M	50 y	Respiratory tract	S. marcescens	KPC	MISS	OXA	Negative	R	R	S	S	S	S	S	S	S
230	34	M	47 y	Others	E. cloacae	KPC	SUB	KPC+OXA	Negative	R	R	S	S	S	S	S	S	S
231	34	M	47 y	Others	K. pneumoniae	KPC	none	KPC	CTX-M	R	R	S	S	S	S	S	S	S
232	35	F	33 m	Urine	E. coli	MBL	none	NDM	CMY	R	R	R	R	R	S	S	S	S
233	35	F	27 m	Urine	K. pneumoniae	MBL	none	NDM	CMY	R	R	R	R	R	S	S	R	R
234	36	M	21 y	Urine	E. cloacae	OXA	none	OXA	CTX-M	R	R	S	S	S	S	S	S	S
235	37	M	39 y	Respiratory tract	K. pneumoniae	KPC	none	KPC	CTX-M	R	R	S	S	S	S	S	S	S
236	37	M	39 y	Urine	E. coli	KPC	MISS	OXA	Negative	R	R	S	S	S	S	S	S	S
237	38	F	71 y	Others	K. pneumoniae	KPC	none	KPC	CTX-M	R	R	S	S	S	S	S	S	S
238	38	M	51 y	Blood	K. pneumoniae	KPC	none	KPC	CTX-M	R	R	S	S	S	S	S	S	S
239	38	F	61 y	Urine	E. coli	MBL	none	NDM	CMY	R	R	R	R	R	S	S	S	S
240	38	F	89 y	Blood	K. pneumoniae	KPC	none	KPC	CTX-M	R	R	S	S	S	S	S	S	S
241	38	M	63 y	Blood	K. pneumoniae	MBL	none	NDM	CTX-M	R	R	R	R	R	S	S	S	S
242	38	M	77 y	Blood	K. pneumoniae	KPC	none	KPC	CTX-M	R	R	S	S	S	S	S	S	S
243	38	M	74 y	Blood	K. aerogenes	MBL	none	NDM	CTX-M	R	R	R	R	R	S	S	R	R
244	38	M	74 y	Blood	P. stuartii	MBL	none	NDM	Negative	S	S	R	R	R	S	S	NA	NA
245	38	F	73 y	Blood	K. pneumoniae	MBL	none	NDM	CTX-M	R	R	R	R	R	S	S	R	R
246	38	F	73 y	Blood	P. mirabilis	MBL	none	NDM	CMY	S	S	R	R	R	S	S	S	S
247	38	F	22 y	Respiratory tract	K. pneumoniae	MBL	none	NDM	CTX-M	R	R	R	R	R	S	S	S	S
248	38	M	42 y	Blood	K. pneumoniae	MBL	none	NDM	Negative	R	R	R	R	R	S	S	R	S
249	38	F	59 y	Blood	K. pneumoniae	MBL	none	NDM	CTX-M	R	R	R	R	R	S	S	S	S
250	38	M	60 y	Blood	K. pneumoniae	MBL	none	NDM	CTX-M+CMY	R	R	R	R	R	S	S	R	R
251	38	F	33 y	Others	K. pneumoniae	MBL	none	NDM	CTX-M	R	R	R	R	R	S	S	R	S
252	38	M	68 y	Urine	K. pneumoniae	MBL	SUB	KPC+NDM	CTX-M	R	R	R	R	R	S	S	R	R
253	38	M	62 y	Urine	K. pneumoniae	MBL	none	NDM	CTX-M	R	R	R	R	R	S	S	S	S
254	38	F	37 y	Urine	K. pneumoniae	KPC	none	KPC	CTX-M	R	R	S	S	S	S	S	S	S
255	39	M	45 y	Blood	K. pneumoniae	KPC	SUB	KPC+OXA	CTX-M	R	R	S	S	S	S	S	S	S
256	39	F	69 y	Respiratory tract	K. pneumoniae	KPC	SUB	KPC+OXA	CTX-M	R	R	S	S	S	S	S	S	S
257	40	F	51 y	Others	K. pneumoniae	KPC	none	KPC	CTX-M	R	R	S	S	S	S	S	S	S
258	40	M	22 y	Urine	K. pneumoniae	KPC	none	KPC	CTX-M	R	R	S	S	S	S	S	S	S
259	40	M	75 y	Urine	K. oxytoca	MBL	none	NDM	Negative	S	S	R	R	R	S	S	S	S
260	40	F	67 y	Urine	K. pneumoniae	KPC	none	KPC	CTX-M	R	R	S	S	S	S	S	S	S
261	40	M	52 y	Urine	S. marcescens	NA	NA	KPC+NDM+OXA	Negative	R	R	R	R	R	S	S	S	S
262	40	F	77 y	Urine	E. coli	NA	NA	KPC+NDM+OXA	CTX-M	R	R	R	R	R	S	S	S	S
263	40	M	59 y	Blood	K. pneumoniae	KPC	none	KPC	CTX-M	R	R	S	S	S	S	S	S	S
264	40	M	35 y	Urine	P. stuartii	MBL	none	NDM	CTX-M	R	S	R	R	R	S	S	R	R
265	40	M	63 y	Respiratory tract	K. pneumoniae	KPC	none	KPC	CTX-M	R	R	S	S	S	S	S	S	S
266	40	F	69 y	Blood	P. mirabilis	NA	NA	N	Negative	S	S	S	S	S	S	S	NA	NA
267	40	M	68 y	Blood	E. coli	NA	NA	N	Negative	S	S	S	S	S	S	S	NA	NA
268	40	F	72 y	Urine	K. pneumoniae	NA	NA	KPC+NDM	Negative	R	R	R	R	R	S	S	R	S
269	40	F	73 y	Abdominal tract	C. freundii	NA	NA	KPC+NDM	CMY	R	R	R	R	R	S	S	S	S
270	40	F	73 y	Abdominal tract	E. coli	NA	NA	N	CTX-M	R	R	S	S	S	S	S	NA	NA
271	41	F	43 y	Others	K. pneumoniae	MBL	none	NDM	CTX-M	R	R	R	R	R	S	S	S	S
272	41	F	36 y	Urine	K. pneumoniae	MBL	none	NDM	CTX-M	R	R	R	R	R	S	S	R	R
273	41	F	28 y	Others	K. pneumoniae	KPC	MISS	NDM	Negative	R	R	R	R	R	S	S	S	S
274	41	F	28 y	Others	E. cloacae	KPC	none	KPC	Negative	R	R	S	S	S	S	S	S	S
275	41	F	67 y	Urine	K. pneumoniae	MBL	none	NDM	CTX-M	R	R	R	R	R	S	S	R	R
276	41	F	23 y	Urine	K. pneumoniae	MBL	SUB	KPC+NDM	CTX-M	R	R	R	R	R	S	S	S	S
277	42	M	14 m	Urine	K. pneumoniae	KPC	none	KPC	CTX-M	R	R	S	S	S	S	S	S	S
278	42	M	1 m	Urine	E. cloacae	OXA	OVER	N	Negative	I	I	S	S	S	S	S	NA	NA
279	43	F	70 y	Blood	K. pneumoniae	KPC	none	KPC	CTX-M	R	R	S	S	S	S	S	S	S
280	44	M	70 y	Urine	K. pneumoniae	MBL	none	NDM	CTX-M	R	R	R	R	R	S	S	R	R
281	44	M	50 y	Blood	K. pneumoniae	KPC	none	KPC	CTX-M	R	R	S	S	S	S	S	S	S
282	45	M	51 y	Respiratory tract	S. marcescens	KPC	none	KPC	Negative	R	R	S	S	S	S	S	S	S
283	45	F	56 y	Urine	K. pneumoniae	KPC	none	KPC	Negative	R	R	S	S	S	S	S	NA	NA
284	45	M	73 y	Urine	K. aerogenes	KPC	none	KPC	Negative	R	R	S	S	S	S	S	S	S
285	45	F	20 y	Others	K. pneumoniae	KPC	none	KPC	Negative	R	R	S	S	S	S	S	S	S
286	46	M	46 y	Respiratory tract	K. pneumoniae	KPC	none	KPC	Negative	R	R	S	S	S	S	S	S	S
287	46	M	42 y	Respiratory tract	K. pneumoniae	KPC	none	KPC	Negative	R	R	S	S	S	S	S	S	S
288	46	M	51 y	Respiratory tract	K. pneumoniae	NA	NA	KPC	Negative	R	R	S	S	S	S	S	S	S
289	47	F	30 y	Urine	K. pneumoniae	MBL	none	NDM	CTX-M	R	R	R	R	R	S	S	S	S
290	47	M	74 y	Blood	E. coli	KPC	none	KPC	CMY	R	R	S	S	S	S	S	S	S
291	48	M	38 y	Respiratory tract	K. pneumoniae	KPC	none	KPC	Negative	R	R	S	S	S	S	S	R	S
292	48	M	63 y	Urine	K. pneumoniae	MBL	none	NDM	CTX-M	R	R	R	R	R	S	S	S	S
293	48	F	58 y	Blood	K. pneumoniae	MBL	none	NDM	CTX-M	R	R	R	R	R	S	S	S	S
294	48	F	31 y	Others	K. pneumoniae	MBL	none	NDM	CTX-M	R	R	R	R	R	S	S	S	S
295	48	M	51 y	Others	K. pneumoniae	KPC	none	KPC	Negative	R	R	S	S	S	S	S	S	S
296	48	M	30 y	Urine	K. pneumoniae	MBL	none	NDM	CTX-M	R	R	R	R	R	S	S	S	S
297	48	M	60 y	Blood	K. aerogenes	MBL	none	NDM	CTX-M	S	S	R	R	R	S	S	S	S
298	48	M	60 y	Blood	K. pneumoniae	MBL	none	NDM	CTX-M	R	R	R	R	R	S	S	S	S
299	48	M	51 y	Others	K. pneumoniae	MBL	none	NDM	CTX-M	R	R	R	R	R	S	S	R	R
300	48	M	60 y	Urine	K. pneumoniae	KPC	SUB	KPC+OXA	CTX-M	R	R	S	S	S	S	S	S	S
301	48	F	51 y	Urine	K. pneumoniae	MBL	none	NDM	CTX-M+CMY	R	R	R	R	R	S	S	R	R
302	48	M	30 y	Others	K. pneumoniae	DUAL PRODUCER	none	KPC+NDM	Negative	R	R	R	R	R	S	S	R	S
303	48	M	74 y	Urine	K. pneumoniae	DUAL PRODUCER	none	KPC+NDM	CTX-M	R	R	R	R	R	S	S	R	R
304	48	M	61 y	Others	K. pneumoniae	KPC	none	KPC	CTX-M	R	R	S	S	S	S	S	S	S
305	48	F	77 y	Blood	K. pneumoniae	MBL	none	NDM	CTX-M	R	R	R	R	R	S	S	S	S
306	48	F	50 y	Urine	K. pneumoniae	MBL	none	NDM	CTX-M	R	R	R	R	R	S	S	S	S
307	48	F	41 y	Urine	K. pneumoniae	DUAL PRODUCER	none	KPC+NDM	Negative	R	R	R	R	R	S	S	R	S
308	48	F	71 y	Others	K. pneumoniae	MBL	none	NDM	CTX-M	R	R	R	R	R	S	S	R	R
309	48	M	73 y	Urine	K. pneumoniae	KPC	none	KPC	Negative	R	R	S	S	S	S	S	S	S
310	48	F	70 y	Others	K. pneumoniae	KPC	none	KPC	Negative	R	R	S	S	S	S	S	S	S
311	49	M	60 d	Respiratory tract	K. pneumoniae	KPC	none	KPC	CTX-M	R	R	S	S	S	S	S	S	S
312	49	F	17 m	Urine	E. cloacae	OXA	OVER	N	CTX-M	R	R	S	S	S	S	S	NA	NA
313	49	M	54 m	Blood	K. pneumoniae	KPC	none	KPC	CTX-M	R	R	S	S	S	S	S	S	S
314	50	M	78 y	Abdominal tract	K. pneumoniae	MBL	none	NDM	CTX-M	R	R	R	R	R	S	S	S	S
315	50	M	67 y	Respiratory tract	S. marcescens	KPC	none	KPC	Negative	R	R	S	S	S	S	S	S	S
316	50	M	67 y	Blood	P. mirabilis	MBL	none	NDM	Negative	S	S	R	R	R	S	S	S	S
317	51	M	56 y	Blood	K. pneumoniae	KPC	none	KPC	Negative	R	R	S	S	S	S	S	S	S
318	51	M	76 y	Others	K. pneumoniae	KPC	none	KPC	Negative	R	R	S	S	S	S	S	S	S
319	51	M	63 y	Urine	K. pneumoniae	KPC	none	KPC	Negative	R	R	S	S	S	S	S	S	S
320	52	M	49 y	Blood	K. oxytoca	MBL	none	NDM	CTX-M	R	R	R	R	R	S	S	R	S
321	52	M	39 y	Blood	K. pneumoniae	KPC	none	KPC	CTX-M	R	R	S	S	S	S	S	S	S
322	52	M	67 y	Urine	K. pneumoniae	MBL	none	NDM	CTX-M	R	R	R	R	R	S	S	R	R
323	52	F	49 y	Urine	K. pneumoniae	KPC	none	KPC	PER	R	R	S	S	S	S	S	S	S
324	52	F	24 y	Urine	K. pneumoniae	MBL	none	NDM	CTX-M	R	R	R	R	R	S	S	S	S
325	52	F	57 y	Respiratory tract	K. pneumoniae	KPC	none	KPC	CTX-M	R	R	S	S	S	S	S	S	S
326	52	M	48 y	Respiratory tract	K. pneumoniae	MBL	none	NDM	CTX-M	R	R	R	R	R	S	S	S	S
327	52	M	69 y	Respiratory tract	P. stuartii	MBL	none	NDM	CMY	R	S	R	R	R	S	S	S	S
328	52	F	23 y	Urine	K. pneumoniae	KPC	none	KPC	CTX-M	R	R	S	S	S	S	S	S	S
329	52	F	16 y	Urine	K. pneumoniae	KPC	none	KPC	CTX-M	R	R	S	S	S	S	S	S	S
330	52	F	46 y	Urine	K. pneumoniae	MBL	none	NDM	CTX-M	R	R	R	R	R	S	S	R	R
331	53	M	49 y	Others	K. pneumoniae	KPC	none	KPC	Negative	R	R	S	S	S	S	S	S	S
332	53	F	66 y	Abdominal tract	K. pneumoniae	KPC	none	KPC	Negative	R	R	S	S	S	S	S	S	S
333	54	F	14 y	Urine	E. coli	OXA	OVER	N	CTX-M	R	R	S	S	S	R	R	NA	NA
334	55	M	23 y	Respiratory tract	K. pneumoniae	DUAL PRODUCER	OVER	NDM	CTX-M	R	R	R	R	R	S	S	R	R
335	55	F	77 y	Others	K. pneumoniae	OXA	none	OXA	CTX-M	R	R	S	S	S	S	S	S	S
336	55	F	25 y	Urine	K. pneumoniae	DUAL PRODUCER	none	KPC+NDM	CTX-M	R	R	R	R	R	S	S	S	S
337	55	M	46 y	Urine	K. pneumoniae	MBL	none	NDM	Negative	R	R	R	R	R	S	S	R	R
338	55	F	51 y	Blood	K. aerogenes	KPC	SUB	KPC+OXA	Negative	R	R	S	S	S	S	S	S	S
339	55	M	48 y	Respiratory tract	K. pneumoniae	OXA	MISS	NDM	CTX-M	R	R	R	R	R	R	R	R	R
340	55	M	65 y	Urine	K. pneumoniae	KPC	none	KPC	CTX-M	R	R	S	S	S	S	S	S	S
341	55	M	66 y	Urine	K. pneumoniae	OXA	MISS	NDM	CTX-M	R	R	R	R	R	R	R	R	R
342	55	F	16 y	Blood	K. pneumoniae	NA	NA	NDM	CTX-M	R	R	R	R	R	S	S	R	S
343	55	M	23 y	Urine	K. pneumoniae	DUAL PRODUCER	none	KPC+NDM	CTX-M	R	R	R	R	R	S	S	R	S
344	55	M	36 y	Others	K. pneumoniae	OXA	MISS	KPC	Negative	R	R	S	S	S	S	S	S	S
345	55	F	30 y	Urine	K. pneumoniae	MBL	none	NDM	CTX-M	R	R	R	R	R	S	S	R	R
346	55	F	19 y	Urine	K. pneumoniae	MBL	SUB	KPC+NDM	CTX-M	R	R	R	R	R	S	S	R	R
347	55	F	65 y	Urine	K. aerogenes	KPC	none	KPC	Negative	R	R	S	S	S	S	S	S	S
348	55	M	26 y	Urine	K. pneumoniae	MBL	none	NDM	CTX-M	R	R	R	R	R	S	S	R	R
349	55	M	23 y	Abdominal tract	K. pneumoniae	DUAL PRODUCER	none	KPC+NDM	CTX-M	R	R	R	R	R	S	S	R	R
350	56	F	13 m	Blood	K. pneumoniae	OXA	none	OXA	CTX-M	R	R	S	S	S	S	S	S	S
351	57	F	56 y	Blood	K. pneumoniae	MBL+OXA	none	NDM+OXA	CTX-M	R	R	R	R	R	S	S	R	R
352	57	M	56 y	Urine	K. pneumoniae	KPC	none	KPC	Negative	R	R	S	S	S	S	S	S	S
353	57	M	11 m	Urine	K. pneumoniae	MBL+OXA	none	NDM+OXA	CTX-M	R	R	R	R	R	S	S	S	S
354	57	M	20 y	Blood	P. stuartii	MBL+OXA	none	NDM+OXA	Negative	S	S	R	R	R	S	S	S	S
355	57	F	56 y	Urine	K. pneumoniae	KPC	none	KPC	CTX-M	R	R	S	S	S	S	S	S	S
356	57	M	20 y	Abdominal tract	K. pneumoniae	MBL	none	NDM	Negative	S	S	R	R	R	S	S	S	S
357	57	F	53 y	Urine	K. pneumoniae	KPC	none	KPC	Negative	R	R	S	S	S	S	S	S	S
358	57	M	63 y	Urine	P. stuartii	MBL+OXA	none	NDM+OXA	Negative	R	R	R	R	R	S	S	S	S
359	57	M	82 y	Urine	E. cloacae	KPC	MISS	IMP	CTX-M	R	R	R	R	R	S	S	S	S
360	57	M	58 y	Urine	K. pneumoniae	MBL	none	NDM	CTX-M	R	R	R	R	R	S	S	S	S
361	57	F	2 m	Blood	K. pneumoniae	OXA	none	OXA	CTX-M	R	R	S	S	S	S	S	S	S
362	57	M	19 y	Others	K. pneumoniae	MBL	none	NDM	CTX-M	R	R	R	R	R	S	S	R	R
363	57	F	58 y	Blood	P. stuartii	MBL+OXA	none	NDM+OXA	Negative	R	S	R	R	R	S	S	S	S
364	58	F	39 y	Blood	K. pneumoniae	OXA	none	OXA	Negative	R	R	S	S	S	S	S	S	S
365	58	F	61 y	Blood	E. cloacae	OXA	none	OXA	CTX-M	R	R	S	S	S	S	S	S	S
366	59	M	56 y	Respiratory tract	K. pneumoniae	KPC	none	KPC	Negative	R	R	S	S	S	S	S	S	S
367	60	F	47 y	Blood	E. cloacae	KPC	none	KPC	Negative	R	R	S	S	S	S	S	S	S
368	60	M	23 y	Others	E. cloacae	KPC	none	KPC	Negative	R	R	S	S	S	S	S	S	S
369	60	M	54 y	Others	K. pneumoniae	KPC	SUB	KPC+OXA	Negative	R	R	S	S	S	S	S	S	S
370	61	F	53 y	Urine	S. marcescens	KPC	none	KPC	CTX-M	R	R	S	S	S	S	S	S	S
371	61	M	59 y	Urine	K. pneumoniae	KPC	none	KPC	Negative	R	R	S	S	S	S	S	S	S
372	61	M	61 y	Urine	K. pneumoniae	KPC	none	KPC	CTX-M	R	R	S	S	S	S	S	S	S
373	61	M	60 y	Others	K. pneumoniae	KPC	none	KPC	CTX-M	R	R	S	S	S	S	S	S	S
374	62	M	68 y	Respiratory tract	K. aerogenes	MBL	none	NDM	CTX-M	R	R	R	R	R	S	S	R	S
375	62	M	34 y	Urine	K. pneumoniae	KPC	SUB	KPC+NDM	Negative	R	R	R	R	R	S	S	S	S
376	63	F	52 y	Blood	E. cloacae	OXA	none	OXA	Negative	R	R	S	S	S	S	S	S	S
377	63	M	50 y	Urine	K. pneumoniae	MBL	none	NDM	CTX-M	R	R	R	R	R	S	S	R	R
378	63	M	53 y	Blood	K. pneumoniae	KPC	none	KPC	CTX-M	R	R	S	S	S	S	S	S	S
379	63	M	64 y	Blood	K. pneumoniae	MBL	none	NDM	CTX-M	R	R	R	R	R	S	S	R	R
380	63	M	65 y	Urine	M. morganii	MBL	none	NDM	CTX-M	R	R	R	R	R	S	S	S	S
381	64	F	34 y	Urine	K. pneumoniae	KPC	none	KPC	CTX-M	R	R	S	S	S	S	S	S	S
382	64	M	21 y	Urine	K. pneumoniae	KPC	none	KPC	Negative	R	R	S	S	S	S	S	S	S
383	65	M	70 y	Others	K. pneumoniae	KPC	none	KPC	Negative	R	R	S	S	S	S	S	S	S
384	66	F	93 y	Urine	K. pneumoniae	KPC	none	KPC	CTX-M	R	R	S	S	S	S	S	S	S
385	66	M	61 y	Others	K. pneumoniae	MBL	none	NDM	CTX-M	R	R	R	R	R	S	S	S	S
386	67	F	56 y	Blood	K. pneumoniae	OXA	none	OXA	Negative	R	R	S	S	S	S	S	S	S
387	68	F	36 y	Blood	K. pneumoniae	MBL	SUB	NDM+OXA	CTX-M	R	R	R	R	R	S	S	S	S
388	68	M	79 y	Urine	K. pneumoniae	MBL	SUB	NDM+OXA	CTX-M	R	R	R	R	R	S	S	S	S
389	69	F	72 y	Blood	K. pneumoniae	KPC	none	KPC	CTX-M	R	R	S	S	S	S	S	S	S
390	69	M	51 y	Blood	P. stuartii	MBL	MISS	OXA	Negative	I	I	S	S	S	S	S	S	S
391	69	M	51 y	Blood	K. pneumoniae	MBL	none	NDM	CTX-M	R	R	R	R	R	S	S	R	S
392	69	M	51 y	Blood	E. cloacae	KPC	none	KPC	CTX-M	R	R	S	S	S	S	S	S	S
393	69	F	31 y	Blood	P. stuartii	OXA	none	OXA	Negative	I	I	S	S	R	S	S	S	S
394	69	F	29 y	Abdominal tract	K. pneumoniae	KPC	none	KPC	Negative	R	R	S	S	S	S	S	S	S
395	69	F	31 y	Others	P. mirabilis	MBL	none	NDM	CMY	S	S	R	R	R	S	S	S	S
396	69	M	51 y	Others	P. mirabilis	MBL	none	NDM	CMY	S	S	R	R	R	S	S	S	S
397	69	F	21 y	Abdominal tract	P. mirabilis	MBL	none	NDM	CMY	S	S	R	R	R	S	S	R	R
398	69	M	36 y	Abdominal tract	K. pneumoniae	KPC	SUB	KPC+OXA	Negative	R	R	S	S	S	S	S	S	S
399	69	M	36 y	Abdominal tract	P. stuartii	OXA	none	OXA	Negative	S	S	S	S	S	S	S	S	S
400	69	M	61 y	Blood	K. pneumoniae	MBL	none	NDM	Negative	S	S	R	R	R	S	S	S	S
401	69	M	96 y	Respiratory tract	P. mirabilis	MBL	none	NDM	CMY	S	S	R	R	R	S	S	S	S
402	70	F	59 y	Blood	K. pneumoniae	MBL	none	NDM	CTX-M	R	R	R	R	R	S	S	S	S
403	70	F	76 y	Respiratory tract	P. stuartii	MBL	none	NDM	CMY	S	S	R	R	R	S	S	S	S
404	70	M	68 y	Blood	P. mirabilis	MBL	none	NDM	Negative	S	S	R	R	R	S	S	R	R
405	71	M	67 y	Urine	K. pneumoniae	KPC	none	KPC	Negative	R	R	S	S	S	S	S	R	R
406	71	M	26 y	Blood	K. pneumoniae	KPC	none	KPC	CTX-M	R	R	S	S	S	S	S	S	S
407	71	M	26 y	Blood	K. pneumoniae	KPC	none	KPC	Negative	R	R	S	S	S	S	S	S	S
408	71	M	63 y	Others	K. pneumoniae	KPC	none	KPC	Negative	R	R	S	S	S	S	S	S	S
409	71	M	51 y	Respiratory tract	K. pneumoniae	KPC	none	KPC	CTX-M	R	R	S	S	S	S	S	S	S
410	71	F	71 y	Respiratory tract	K. pneumoniae	KPC+MBL	none	KPC+NDM	CTX-M	R	R	R	R	R	S	S	R	R
411	72	F	28 y	Blood	K. pneumoniae	MBL	none	NDM	CTX-M	R	R	R	R	R	S	S	S	S
412	72	M	75 y	Blood	K. pneumoniae	MBL	none	NDM	CTX-M	R	R	R	R	R	S	S	S	S
413	72	F	52 y	Others	K. pneumoniae	MBL	none	NDM	CTX-M	R	R	R	R	R	S	S	R	S
414	72	F	55 y	Urine	K. pneumoniae	MBL	none	NDM	CTX-M	R	R	R	R	R	S	S	R	R
415	72	M	27 y	Blood	K. pneumoniae	MBL	none	NDM	CTX-M	R	R	R	R	R	S	S	R	R
416	72	F	30 y	Others	K. pneumoniae	MBL	none	NDM	CTX-M	R	R	R	R	R	S	S	R	R
417	72	M	50 y	Respiratory tract	K. pneumoniae	MBL	none	NDM	CTX-M	R	R	R	R	R	S	S	R	R
418	72	M	61 y	Blood	K. pneumoniae	KPC	none	mutKPC	Negative	R	R	R	S	S	S	S	S	S
419	72	M	39 y	Blood	K. pneumoniae	MBL	none	NDM	CTX-M	R	R	R	R	R	S	S	S	S
420	73	F	79 y	Respiratory tract	K. pneumoniae	MBL	none	NDM	CTX-M	R	R	R	R	R	S	S	R	S
421	73	M	87 y	Urine	K. pneumoniae	MBL	none	NDM	CTX-M	R	R	R	R	R	S	S	R	S
422	73	F	46 y	Blood	K. pneumoniae	MBL	none	NDM	CTX-M	R	R	R	R	R	S	S	R	S
423	73	M	21 y	Abdominal tract	K. pneumoniae	OXA	none	OXA	CTX-M	R	R	S	S	S	S	S	S	S
424	73	M	71 y	Others	P. mirabilis	MBL	none	NDM	CMY	S	S	R	R	R	S	S	R	R
425	73	M	52 y	Blood	K. pneumoniae	MBL	none	NDM	CTX-M	R	R	R	R	R	S	S	R	R
426	73	M	48 y	Blood	K. pneumoniae	MBL	none	NDM	CTX-M	R	R	R	R	R	S	S	R	R
427	73	M	29 y	Abdominal tract	K. pneumoniae	MBL	none	NDM	CTX-M	R	R	R	R	R	S	S	R	S
428	73	F	82 y	Urine	E. coli	MBL	none	NDM	CMY	R	R	R	R	R	S	S	R	S
429	73	M	34 y	Blood	K. pneumoniae	MBL	MISS	KPC	Negative	R	R	S	S	S	S	S	S	S
430	73	M	54 y	Blood	K. pneumoniae	MBL	none	NDM	CTX-M	R	R	R	R	R	S	S	R	S
431	73	F	56 y	Urine	K. pneumoniae	MBL	none	NDM	CTX-M	R	R	R	R	R	S	S	R	R
432	73	M	62 y	Blood	K. pneumoniae	MBL	none	NDM	CTX-M+CMY	R	R	R	R	R	S	S	R	S
433	74	M	38 y	Blood	K. pneumoniae	MBL	none	NDM	CTX-M	R	R	R	R	R	S	S	R	R
434	74	F	48 y	Respiratory tract	K. pneumoniae	MBL	none	NDM	Negative	R	R	R	R	R	S	S	R	R
435	74	M	47 y	Others	E. coli	MBL	none	NDM	CTX-M	R	R	R	R	R	S	S	R	R
436	75	M	63 y	Blood	K. pneumoniae	MBL	none	NDM	CMY	R	R	R	R	R	S	S	S	S
437	75	M	21 y	Others	E. cloacae	OXA	none	OXA	CTX-M	R	R	S	S	S	S	S	S	S
438	75	M	33 y	Others	K. pneumoniae	KPC	SUB	KPC+OXA	Negative	R	R	S	S	S	S	S	NA	NA
439	75	M	21 y	Abdominal tract	K. pneumoniae	OXA	none	OXA	Negative	R	R	S	S	S	S	S	S	S
440	76	F	57 y	Urine	K. pneumoniae	MBL	none	NDM	CMY	R	R	R	R	R	S	S	R	R
441	76	F	77 y	Blood	K. pneumoniae	DUAL PRODUCER	OVER	KPC	CTX-M+CMY	R	R	R	R	R	S	S	R	R
442	76	M	62 y	Respiratory tract	K. pneumoniae	KPC	none	KPC	Negative	R	R	S	S	S	S	S	R	S
443	77	F	31 y	Blood	K. pneumoniae	MBL	none	NDM	CTX-M	R	R	R	R	R	S	S	S	S
444	77	M	61 y	Urine	K. pneumoniae	KPC	none	KPC	Negative	R	R	S	S	S	S	S	S	S
445	77	F	27 y	Others	K. pneumoniae	KPC	none	KPC	Negative	R	R	S	S	S	S	S	S	S
446	77	M	51 y	Urine	K. pneumoniae	KPC	none	KPC	Negative	R	R	S	S	S	S	S	R	S
447	78	F	49 y	Urine	K. pneumoniae	MBL	none	NDM	Negative	S	S	R	R	R	S	S	R	R
448	78	M	45 y	Urine	K. pneumoniae	MBL	none	NDM	CTX-M+CMY	R	R	R	R	R	S	S	R	R
449	78	F	72 y	Urine	K. pneumoniae	MBL	none	NDM	CTX-M	R	R	R	R	R	S	S	R	S
450	78	M	46 y	Urine	E. coli	KPC	none	KPC	CTX-M	R	R	S	S	S	S	S	S	S
451	78	M	63 y	Urine	E. coli	MBL	none	NDM	CMY	R	S	R	R	R	S	S	R	S
452	78	M	63 y	Urine	K. pneumoniae	MBL	none	NDM	CTX-M+CMY	R	R	R	R	R	S	S	R	R
453	78	M	51 y	Urine	K. pneumoniae	MBL	none	NDM	CTX-M	R	R	R	R	R	S	S	S	S
454	78	F	57 y	Urine	K. pneumoniae	KPC	none	KPC	CTX-M	R	R	S	S	S	S	S	R	S
455	78	M	53 y	Urine	S. marcescens	MBL	none	NDM	CMY	R	R	R	R	R	S	S	NA	NA
456	78	F	62 y	Blood	K. pneumoniae	MBL	none	NDM	CTX-M	R	R	R	R	R	S	S	R	R
457	78	M	73 y	Urine	K. pneumoniae	MBL	none	NDM	CTX-M	R	R	R	R	R	S	S	R	S
458	78	M	71 y	Others	K. pneumoniae	MBL	none	NDM	CTX-M	R	R	R	R	R	S	S	S	S
459	78	M	69 y	Others	K. pneumoniae	MBL	none	NDM	CTX-M	R	R	R	R	R	S	S	S	S
460	78	F	70 y	Urine	K. pneumoniae	MBL	none	NDM	CTX-M	R	R	R	R	R	S	S	R	S
461	78	M	72 y	Others	K. pneumoniae	MBL	none	NDM	CTX-M	R	R	R	R	R	S	S	S	S
462	78	F	73 y	Urine	E. coli	KPC	none	KPC	CTX-M	R	R	S	S	S	S	S	S	S
463	78	F	71 y	Abdominal tract	K. pneumoniae	MBL	none	NDM	CTX-M	R	R	R	R	R	S	S	R	R
464	79	F	84 y	Blood	K. pneumoniae	KPC	none	KPC	Negative	R	R	S	S	S	S	S	S	S
465	80	M	54 y	Urine	K. pneumoniae	MBL	none	NDM	CTX-M	R	R	R	R	R	S	S	S	S
466	80	M	37 y	Others	P. mirabilis	OXA	none	OXA	CTX-M	S	S	S	S	S	S	S	S	S
467	80	F	50 y	Urine	P. mirabilis	MBL	none	NDM	Negative	S	S	R	R	R	S	S	S	S
468	81	F	74 y	Blood	K. pneumoniae	MBL	none	NDM	CTX-M	R	R	R	R	R	S	S	S	S
469	81	M	47 y	Urine	K. pneumoniae	MBL	none	NDM	CTX-M	R	R	R	R	R	S	S	R	S
470	81	F	69 y	Blood	K. pneumoniae	MBL	none	NDM	CTX-M	R	R	R	R	R	S	S	S	S
471	81	M	51 y	Urine	K. pneumoniae	MBL	none	NDM	CTX-M	R	R	R	R	R	S	S	S	S
472	81	M	76 y	Respiratory tract	K. pneumoniae	MBL	none	NDM	CTX-M	R	R	R	R	R	S	S	R	S
473	82	M	77 y	Urine	K. pneumoniae	KPC	none	KPC	CTX-M	R	R	S	S	S	S	S	S	S
474	82	M	53 y	Respiratory tract	E. cloacae	NA	NA	NDM	Negative	R	R	R	R	R	S	S	S	S
475	82	M	81 y	Others	K. pneumoniae	MBL	none	NDM	CTX-M	R	R	R	R	R	S	S	R	S
476	82	F	63 y	Urine	K. pneumoniae	NA	NA	NDM+OXA	Negative	R	S	R	R	R	S	S	R	R
477	82	M	78 y	Urine	K. pneumoniae	KPC	none	KPC	CTX-M	R	R	S	S	S	S	S	S	S
478	82	M	43 y	Urine	K. pneumoniae	NA	NA	N	CTX-M	R	R	S	S	S	S	S	NA	NA
479	82	M	81 y	Others	P. stuartii	MBL	none	NDM	Negative	S	S	R	R	R	S	S	R	S
480	82	M	78 y	Respiratory tract	P. stuartii	MBL	none	NDM	Negative	S	S	R	R	R	S	S	S	S
481	83	M	77 y	Urine	K. pneumoniae	OXA	none	OXA	CTX-M	R	R	R	S	S	S	S	R	S
482	83	M	50 y	Urine	K. pneumoniae	MBL	none	NDM	CTX-M	R	R	R	R	R	S	S	R	R
483	84	F	81 y	Urine	K. pneumoniae	MBL	none	NDM	CTX-M	R	R	R	R	R	S	S	S	S
484	84	F	61 y	Urine	E. cloacae	MBL	none	NDM	CTX-M	R	R	R	R	R	S	S	R	S
485	85	F	60 y	Urine	E. coli	MBL	none	NDM	Negative	S	S	R	R	R	S	S	R	S
486	85	F	54 y	Urine	K. pneumoniae	MBL	none	NDM	CTX-M	R	R	R	R	R	S	S	R	R
487	85	F	87 y	Urine	K. pneumoniae	MBL	none	NDM	Negative	S	S	R	R	R	S	S	R	S
488	86	M	64 y	Urine	K. pneumoniae	MBL	none	NDM	CTX-M	R	R	R	R	R	S	S	R	R
489	86	M	59 y	Blood	K. pneumoniae	MBL	none	NDM	CTX-M	R	R	R	R	R	S	S	R	S
490	86	M	76 y	Others	K. pneumoniae	OXA	none	OXA	CTX-M	R	R	S	S	S	S	S	S	S
491	86	M	80 y	Urine	K. pneumoniae	MBL	none	NDM	CTX-M	R	R	R	R	R	S	S	S	S
492	86	M	42 y	Others	K. pneumoniae	OXA	none	OXA	CTX-M	R	R	S	S	S	S	S	S	S
493	86	F	80 y	Urine	K. pneumoniae	MBL	none	NDM	CTX-M	R	R	R	R	R	S	S	S	S
494	86	F	77 y	Respiratory tract	K. pneumoniae	KPC	none	KPC	Negative	R	R	S	S	S	S	S	R	R
495	86	F	31 y	Others	K. pneumoniae	MBL	none	NDM	CTX-M	R	R	R	R	R	S	S	R	R
496	86	F	38 y	Urine	K. pneumoniae	MBL	none	NDM	CTX-M	R	R	R	R	R	S	S	S	S
497	86	M	52 y	Others	K. pneumoniae	KPC	none	KPC	Negative	R	R	S	S	S	S	S	S	S
498	86	F	85 y	Urine	K. pneumoniae	KPC	none	KPC	Negative	R	R	S	S	S	S	S	S	S
499	86	M	66 y	Urine	K. pneumoniae	KPC	none	KPC	Negative	R	R	S	S	S	S	S	S	S
500	87	M	88 y	Urine	E. cloacae	OXA	none	OXA	Negative	R	R	S	S	S	S	S	S	S
501	88	M	53 y	Urine	K. pneumoniae	MBL	none	NDM	CTX-M	R	R	R	R	R	S	S	S	S
502	88	M	53 y	Urine	M. morganii	MBL	none	NDM	CMY	S	S	R	R	R	S	S	S	S
503	89	M	51 y	Abdominal tract	K. pneumoniae	DUAL PRODUCER	none	KPC+NDM	CTX-M	R	R	R	R	R	S	S	R	R
504	90	M	65 y	Blood	K. pneumoniae	MBL	none	NDM	CTX-M+CMY	R	R	R	R	R	S	S	S	S
505	90	M	19 y	Blood	K. pneumoniae	MBL	none	NDM	CTX-M+CMY	R	R	R	R	R	S	S	S	S
506	90	F	47 y	Urine	K. pneumoniae	MBL	none	NDM	CTX-M+CMY	R	R	R	R	R	S	S	R	R
507	90	F	46 y	Urine	K. pneumoniae	OXA	none	OXA	CTX-M	R	R	S	S	S	S	S	S	S
508	90	F	30 y	Urine	K. pneumoniae	MBL	none	NDM	CTX-M+CMY	R	R	R	R	R	S	S	R	S
509	90	M	62 y	Others	K. pneumoniae	KPC	none	KPC	Negative	R	R	S	S	S	S	S	R	S
510	91	F	73 y	Blood	E. cloacae	DUAL PRODUCER	OVER	NDM	CMY	R	R	R	R	R	R	R	R	R
511	91	F	71 y	Blood	K. pneumoniae	KPC	none	KPC	CTX-M	R	R	S	S	S	S	S	S	S
512	91	F	63 y	Blood	K. pneumoniae	KPC	MISS	OXA	CTX-M	R	R	S	S	S	S	S	S	S
513	92	M	47 y	Blood	E. coli	MBL	none	NDM	CTX-M	R	R	R	R	R	S	S	S	S
514	92	F	89 y	Urine	E. coli	MBL	none	NDM	CTX-M	R	R	R	R	R	S	S	S	S
515	93	M	19 y	Blood	K. pneumoniae	MBL	none	NDM	CTX-M	R	R	R	R	R	S	S	R	S
516	93	M	58 y	Abdominal tract	C. freundii	KPC	none	KPC	CMY	R	R	S	S	S	S	S	S	S
517	94	F	56 y	Urine	K. pneumoniae	MBL+OXA	none	NDM+OXA	CTX-M	R	R	R	R	R	S	S	R	R
518	94	M	72 y	Blood	K. pneumoniae	OXA	none	OXA	CTX-M	R	R	R	S	S	R	S	S	S
519	94	M	74 y	Blood	K. pneumoniae	KPC+OXA	none	KPC+OXA	Negative	R	R	S	S	S	S	S	S	S
520	94	M	72 y	Others	K. pneumoniae	KPC+MBL	none	KPC+NDM	CTX-M	R	R	R	R	R	S	S	S	S
521	94	M	79 y	Blood	K. pneumoniae	KPC+OXA	none	KPC+OXA	Negative	R	R	S	S	S	S	S	S	S
522	94	M	54 y	Blood	K. pneumoniae	MBL	none	NDM	CTX-M	R	R	R	R	R	S	S	S	S
523	94	F	63 y	Urine	K. pneumoniae	KPC+OXA	none	KPC+OXA	Negative	R	R	S	S	S	S	S	S	S
524	94	F	89 y	Urine	K. pneumoniae	MBL	none	NDM	CTX-M	R	R	R	R	R	S	S	R	R
525	94	F	73 y	Urine	E. coli	MBL	none	NDM	CTX-M	R	R	R	R	R	S	S	S	S
526	94	F	73 y	Urine	K. pneumoniae	MBL	none	NDM	CTX-M	R	R	R	R	R	S	S	R	S
527	94	M	68 y	Urine	K. pneumoniae	KPC+OXA	none	KPC+OXA	Negative	R	R	S	S	S	S	S	S	S
528	95	M	38 y	Others	E. cloacae	MBL	none	NDM	CMY	R	R	R	R	R	S	S	R	R
529	95	M	87 y	Blood	K. pneumoniae	KPC	none	KPC	CTX-M	R	R	S	S	S	S	S	S	S
530	95	M	30 y	Urine	K. pneumoniae	KPC	none	KPC	Negative	R	R	S	S	S	S	S	S	S
531	95	M	84 y	Urine	K. pneumoniae	MBL	OVER	N	CTX-M	R	R	S	S	S	S	S	NA	NA
532	95	M	71 y	Urine	K. pneumoniae	KPC	none	KPC	Negative	R	R	S	S	S	S	S	S	S
533	96	M	82 y	Urine	K. pneumoniae	MBL	none	NDM	CTX-M	R	R	R	R	R	S	S	R	S
534	96	M	62 y	Urine	K. pneumoniae	MBL	none	NDM	CTX-M	R	R	R	R	R	S	S	R	R
535	96	F	38 y	Urine	K. pneumoniae	MBL	none	NDM	CTX-M	R	R	R	R	R	S	S	S	S
536	96	M	72 y	Blood	K. pneumoniae	MBL	none	NDM	CTX-M	R	R	R	R	R	S	S	R	S
537	96	M	72 y	Others	K. pneumoniae	KPC	none	KPC	Negative	R	R	S	S	S	S	S	S	S
538	96	M	51 y	Others	P. mirabilis	MBL	none	NDM	CTX-M	S	S	R	R	R	S	S	S	S
539	96	F	71 y	Urine	P. mirabilis	MBL	none	NDM	Negative	S	S	R	R	R	S	S	S	S
540	96	M	65 y	Urine	E. cloacae	NA	NA	NDM	CTX-M	R	R	R	R	R	S	S	S	S
541	96	M	78 y	Abdominal tract	K. pneumoniae	MBL	none	NDM	CTX-M	R	R	R	R	R	S	S	S	S
542	96	M	59 y	Blood	K. pneumoniae	KPC	none	KPC	Negative	R	R	S	S	S	S	S	S	S
543	96	F	51 y	Urine	K. pneumoniae	KPC	none	KPC	Negative	R	R	S	S	S	S	S	S	S
544	96	M	56 y	Urine	K. pneumoniae	MBL	none	NDM	CTX-M	R	R	R	R	R	S	S	R	S
545	96	M	74 y	Urine	K. pneumoniae	MBL	none	NDM	CTX-M	R	R	R	R	R	S	S	S	S
546	96	M	82 y	Urine	P. mirabilis	MBL	none	NDM	CTX-M	S	S	R	R	R	S	S	S	S
547	96	M	69 y	Urine	K. pneumoniae	KPC	none	KPC	Negative	R	R	S	S	S	S	S	S	S
548	97	M	63 y	Urine	K. pneumoniae	DUAL PRODUCER	OVER	NDM	CTX-M	R	R	R	R	R	S	S	R	R
549	98	M	60 y	Others	K. pneumoniae	KPC	none	KPC	Negative	R	R	S	S	S	S	S	R	R
550	98	F	57 y	Others	K. pneumoniae	KPC	none	KPC	Negative	R	R	S	S	S	S	S	S	S
551	98	M	29 y	Others	K. pneumoniae	KPC	none	KPC	Negative	R	R	S	S	S	S	S	S	S
552	98	F	1 y	Urine	C. freundii	DUAL PRODUCER	OVER	NDM	CTX-M	R	R	R	R	R	S	S	R	R
553	99	M	70 y	Urine	K. pneumoniae	MBL	none	NDM	Negative	S	S	R	R	R	S	S	S	S
554	100	M	2 m	Blood	K. aerogenes	MBL	none	NDM	CTX-M	R	R	R	R	R	R	R	R	R
555	100	M	73 y	Urine	K. pneumoniae	OXA	none	OXA	CTX-M	R	R	S	S	S	S	S	S	S
556	100	M	69 y	Others	K. pneumoniae	MBL	none	NDM	CTX-M	R	R	R	R	R	S	S	R	R
557	100	M	72 y	Blood	K. pneumoniae	KPC	none	KPC	Negative	R	R	S	S	S	S	S	S	S
558	100	M	64 y	Others	K. pneumoniae	KPC	none	KPC	Negative	R	R	S	S	S	S	S	S	S
559	100	M	81 y	Respiratory tract	K. pneumoniae	KPC	none	KPC	Negative	R	R	S	S	S	S	S	S	S
560	100	F	76 y	Urine	K. pneumoniae	MBL	none	NDM	CTX-M	R	R	R	R	R	S	S	R	S
561	100	F	79 y	Urine	K. pneumoniae	MBL	none	NDM	CTX-M	R	R	R	R	R	S	S	S	S
562	100	F	79 y	Blood	K. pneumoniae	MBL	none	NDM	CTX-M	R	R	R	R	R	S	S	R	R
563	100	M	87 y	Respiratory tract	K. pneumoniae	KPC	none	KPC	Negative	R	R	S	S	S	S	S	S	S
564	100	M	67 y	Respiratory tract	K. pneumoniae	KPC	none	KPC	Negative	R	R	S	S	S	S	S	S	S
565	100	F	77 y	Urine	K. pneumoniae	KPC	none	KPC	Negative	R	R	S	S	S	S	S	S	S
566	100	F	62 y	Urine	K. pneumoniae	MBL	none	NDM	CTX-M	R	R	R	R	R	S	S	S	S
567	100	F	80 y	Abdominal tract	K. pneumoniae	KPC	none	KPC	Negative	R	R	S	S	S	S	S	S	S
568	100	F	72 y	Urine	K. pneumoniae	KPC	none	KPC	Negative	R	R	S	S	S	S	S	S	S
569	101	F	68 y	Urine	K. pneumoniae	KPC	none	KPC	CTX-M	R	R	S	S	S	S	S	S	S
570	101	M	71 y	Others	K. pneumoniae	MBL	none	NDM	Negative	S	S	R	R	R	S	S	R	R
571	101	F	54 y	Urine	K. pneumoniae	KPC	none	KPC	CTX-M	R	R	S	S	S	S	S	S	S
572	101	F	79 y	Urine	K. pneumoniae	MBL	none	NDM	CTX-M	R	R	R	R	R	S	S	S	S
573	101	M	65 y	Urine	K. pneumoniae	MBL	none	NDM	CTX-M	R	R	R	R	R	S	S	R	S
574	101	M	53 y	Abdominal tract	E. coli	KPC	none	KPC	Negative	R	R	S	S	S	S	S	S	S
575	101	M	53 y	Abdominal tract	K. pneumoniae	KPC	none	KPC	CTX-M	R	R	S	S	S	S	S	S	S
576	101	F	42 y	Blood	K. pneumoniae	MBL	none	NDM	CTX-M	R	R	R	R	R	R	R	R	S
577	101	M	57 y	Urine	K. pneumoniae	MBL	none	NDM	CTX-M	R	R	R	R	R	R	R	R	R
578	101	F	68 y	Urine	K. pneumoniae	KPC	none	KPC	CTX-M	R	R	S	S	S	S	S	S	S
579	101	M	70 y	Urine	K. pneumoniae	KPC	none	KPC	Negative	R	R	S	S	S	S	S	S	S
580	101	M	64 y	Blood	E. cloacae	OXA	none	OXA	Negative	R	R	S	S	S	R	S	S	S
581	101	M	65 y	Others	K. pneumoniae	MBL	none	NDM	CTX-M	R	R	R	R	R	S	S	S	S
582	101	M	78 y	Urine	K. pneumoniae	MBL	none	NDM	CTX-M	R	R	R	R	R	S	S	S	S
583	101	M	79 y	Abdominal tract	K. pneumoniae	MBL	MISS	KPC	CTX-M	R	R	S	R	R	S	S	S	S
584	102	F	71 y	Urine	K. pneumoniae	KPC	MISS	NDM	CTX-M	R	R	R	R	R	S	S	S	S
585	103	M	61 y	Abdominal tract	K. pneumoniae	KPC	none	KPC	CTX-M	R	R	S	S	S	S	S	S	S
586	103	F	78 y	Urine	K. pneumoniae	KPC	none	KPC	CTX-M	R	R	S	S	S	S	S	S	S
587	103	M	71 y	Respiratory tract	K. pneumoniae	KPC	none	KPC	CTX-M	R	R	S	S	S	S	S	S	S
588	104	F	76 y	Urine	K. pneumoniae	MBL	none	NDM	CTX-M	R	R	R	R	R	S	S	R	R
589	104	M	68 y	Urine	K. pneumoniae	MBL	none	NDM	CTX-M	R	R	R	R	R	S	S	S	S
590	104	M	45 y	Blood	K. pneumoniae	MBL	none	NDM	CTX-M	R	R	R	R	R	R	R	R	R
591	104	M	83 y	Blood	K. pneumoniae	MBL	none	NDM	CTX-M	R	R	R	R	R	S	S	S	S
592	104	F	17 y	Urine	K. pneumoniae	MBL	none	NDM	CTX-M	R	R	R	R	R	S	S	R	R
593	104	M	43 y	Urine	K. pneumoniae	MBL	none	NDM	CTX-M	R	R	R	R	R	S	S	S	S
594	104	M	80 y	Respiratory tract	P. stuartii	KPC+OXA	none	KPC+OXA	Negative	R	R	S	S	S	S	S	S	S
595	104	M	23 y	Urine	P. mirabilis	KPC+OXA	SUB	KPC+NDM+OXA	Negative	R	R	R	R	R	S	S	S	S
596	105	M	63 y	Others	P. mirabilis	MBL+OXA	none	NDM+OXA	Negative	R	R	R	R	R	S	S	S	S
597	105	M	63 y	Others	K. pneumoniae	KPC+OXA	OVER	OXA	Negative	R	R	S	R	R	S	S	R	S
598	105	M	60 y	Urine	K. pneumoniae	KPC	none	KPC	CTX-M	R	R	S	S	S	S	S	S	S
599	105	M	60 y	Blood	K. pneumoniae	KPC+MBL	none	KPC+NDM	CTX-M	R	R	R	R	R	S	S	S	S
600	105	F	72 y	Urine	K. pneumoniae	OXA	none	OXA	CTX-M	R	R	S	S	S	R	S	S	S
601	105	M	51 y	Blood	K. pneumoniae	KPC	none	KPC	Negative	R	R	S	S	S	S	S	S	S
602	106	F	91 y	Urine	K. pneumoniae	KPC	none	KPC	Negative	R	R	S	S	S	S	S	S	S
603	106	M	72 y	Blood	K. pneumoniae	MBL	none	NDM	CTX-M	R	R	R	R	R	R	R	R	S
604	106	M	70 y	Blood	E. coli	KPC	none	KPC	Negative	R	R	S	S	S	S	S	S	S
605	107	M	60 y	Urine	K. pneumoniae	KPC	none	KPC	CTX-M	R	R	S	S	S	S	S	S	S
606	107	F	73 y	Urine	K. pneumoniae	MBL	none	NDM	CTX-M	R	R	R	R	R	S	S	S	S
607	107	M	55 y	Urine	K. pneumoniae	OXA	OVER	N	Negative	S	S	S	S	S	S	S	NA	NA
608	108	F	52 y	Others	K. pneumoniae	DUAL PRODUCER	OVER	NDM	CTX-M	R	R	R	R	R	S	S	S	S
609	108	F	59 y	Blood	K. pneumoniae	KPC	none	KPC	Negative	R	R	S	S	S	S	S	S	S
610	108	F	78 y	Blood	K. pneumoniae	KPC	none	KPC	Negative	R	R	S	S	S	S	S	S	S
611	109	M	82 y	Urine	K. pneumoniae	KPC	none	KPC	Negative	R	R	S	S	S	S	S	S	S
612	109	F	86 y	Urine	K. pneumoniae	MBL	none	NDM	CTX-M	R	R	R	R	R	S	S	S	S
613	109	M	73 y	Blood	K. pneumoniae	MBL	none	NDM	CTX-M	R	R	R	R	R	S	S	R	S
614	109	M	70 y	Blood	K. pneumoniae	MBL	none	NDM	CTX-M	R	R	R	R	R	S	S	R	S
615	110	M	63 y	Urine	K. pneumoniae	MBL	none	NDM	CTX-M	R	R	R	R	R	S	S	R	R
616	110	M	78 y	Urine	K. pneumoniae	MBL	none	NDM	CTX-M	R	R	R	R	R	S	S	S	S
617	110	F	75 y	Respiratory tract	K. pneumoniae	MBL	none	NDM	Negative	R	R	R	R	R	S	S	S	S
618	110	M	72 y	Others	K. pneumoniae	MBL	none	NDM	CTX-M	R	R	R	R	R	S	S	R	R
619	110	F	63 y	Others	K. pneumoniae	MBL	none	NDM	CTX-M	R	R	R	R	R	S	S	S	S
620	110	F	43 y	Blood	K. pneumoniae	KPC+MBL	OVER	NDM	CTX-M	R	R	R	R	R	S	S	R	R
621	110	F	76 y	Blood	K. pneumoniae	KPC	none	KPC	CTX-M	R	R	S	S	S	S	S	S	S
622	110	F	68 y	Respiratory tract	K. pneumoniae	KPC	none	KPC	Negative	R	R	S	S	S	S	S	S	S
623	110	M	71 y	Blood	K. pneumoniae	MBL	none	NDM	CTX-M	R	R	R	R	R	S	S	R	R
624	110	M	80 y	Urine	K. pneumoniae	MBL	none	NDM	CTX-M	R	R	R	R	R	S	S	S	S
625	110	F	66 y	Blood	K. pneumoniae	KPC	none	KPC	Negative	R	R	S	S	S	S	S	NA	NA
626	111	M	66 y	Others	K. pneumoniae	KPC	none	KPC	Negative	R	R	S	S	S	S	S	S	S
627	111	F	71 y	Urine	K. pneumoniae	KPC	none	KPC	CTX-M	R	R	S	S	S	S	S	S	S
628	111	F	62 y	Urine	K. pneumoniae	KPC	none	KPC	Negative	R	R	S	S	S	S	S	S	S
629	111	M	82 y	Respiratory tract	K. pneumoniae	KPC	none	KPC	Negative	R	R	S	S	S	S	S	S	S
630	111	M	74 y	Respiratory tract	K. pneumoniae	KPC	none	KPC	CTX-M	R	R	S	S	S	S	S	S	S
631	111	F	62 y	Urine	K. pneumoniae	KPC	none	KPC	Negative	R	R	S	S	S	S	S	S	S
632	111	F	46 y	Urine	K. pneumoniae	KPC	none	KPC	Negative	R	R	S	S	S	S	S	S	S
633	111	M	76 y	Urine	K. pneumoniae	KPC	none	KPC	Negative	R	R	S	S	S	S	S	S	S
634	112	M	70 y	Blood	K. pneumoniae	KPC	MISS	NDM	CTX-M	R	R	R	R	R	S	S	S	S
635	112	M	62 y	Abdominal tract	K. pneumoniae	MBL	MISS	KPC	Negative	R	R	S	S	S	S	S	R	S
636	113	F	46 y	Blood	K. pneumoniae	KPC	SUB	KPC+OXA	CTX-M	R	R	S	S	S	S	S	S	S
637	113	F	53 y	Urine	K. pneumoniae	DUAL PRODUCER	OVER	KPC	Negative	R	R	S	S	S	S	S	S	S
638	113	M	57 y	Blood	K. pneumoniae	KPC	none	KPC	CTX-M	R	R	S	S	S	S	S	S	S
639	113	M	25 y	Others	K. pneumoniae	KPC	SUB	KPC+OXA	CTX-M	R	R	S	S	S	S	S	S	S
640	113	F	48 y	Others	P. mirabilis	MBL	none	NDM	Negative	S	S	R	R	R	S	S	S	S
641	113	F	61 y	Blood	K. pneumoniae	DUAL PRODUCER	none	KPC+OXA	CTX-M	R	R	S	S	S	S	S	S	S
642	114	M	54 y	Urine	K. pneumoniae	MBL	MISS	KPC	CTX-M	R	R	R	S	S	S	S	S	S
643	114	M	67 y	Urine	K. oxytoca	MBL	none	NDM	Negative	R	R	R	R	R	S	S	S	S
644	114	M	72 y	Urine	K. pneumoniae	KPC	none	KPC	CTX-M	R	R	S	S	S	S	S	S	S
645	114	F	71 y	Urine	K. pneumoniae	MBL	none	NDM	CTX-M	R	R	R	R	R	S	S	R	S
646	114	M	52 y	Respiratory tract	K. pneumoniae	KPC	none	KPC	Negative	R	R	S	S	S	S	S	S	S
647	114	M	66 y	Urine	K. pneumoniae	MBL	none	NDM	CTX-M	R	R	R	R	R	S	S	S	S
648	114	M	81 y	Urine	K. pneumoniae	MBL	none	NDM	CTX-M	R	R	R	R	R	S	S	R	S
649	114	M	66 y	Urine	K. oxytoca	MBL	none	NDM	Negative	R	R	R	R	R	S	S	S	S
650	115	F	66 y	Blood	K. pneumoniae	MBL	none	NDM	CTX-M+CMY	R	R	R	R	R	S	S	R	R
651	115	M	46 y	Respiratory tract	K. pneumoniae	KPC+MBL	none	KPC+NDM	CMY	R	R	R	R	R	S	S	R	R
652	115	F	74 y	Blood	P. stuartii	MBL	SUB	NDM+OXA	Negative	S	S	R	R	R	S	S	R	R
653	115	M	45 y	Blood	K. pneumoniae	KPC+OXA	none	KPC+OXA	CTX-M	R	R	S	S	S	S	S	S	S
654	115	M	31 y	Urine	K. pneumoniae	KPC+MBL	none	KPC+NDM	Negative	R	R	R	R	R	S	S	R	R
655	115	F	54 y	Respiratory tract	K. pneumoniae	MBL	none	NDM	CTX-M	R	R	R	R	R	S	S	R	R
656	115	M	45 y	Others	K. pneumoniae	MBL+OXA	OVER	NDM	CTX-M	R	R	R	R	R	S	S	R	R
657	115	M	75 y	Blood	K. pneumoniae	MBL	none	NDM	CTX-M	R	R	R	R	R	S	S	S	S
658	115	M	46 y	Abdominal tract	K. pneumoniae	MBL	none	NDM	CTX-M	R	R	R	R	R	S	S	R	S
659	115	F	62 y	Others	K. pneumoniae	MBL	none	NDM	Negative	R	R	R	R	R	S	S	S	S
660	116	F	44 y	Urine	E. cloacae	KPC	none	KPC	CTX-M	R	R	S	S	S	S	S	S	S
661	116	M	49 y	Blood	K. pneumoniae	KPC	SUB	KPC+NDM	Negative	R	R	R	R	R	S	S	S	S
662	116	F	57 y	Blood	K. pneumoniae	MBL	none	NDM	CTX-M	R	R	R	R	R	S	S	R	R
663	117	M	68 y	Blood	K. pneumoniae	OXA	none	OXA	CTX-M	R	R	S	S	S	S	S	S	S
664	117	M	61 y	Blood	K. pneumoniae	NA	NA	KPC+NDM	CTX-M	R	R	R	R	R	S	S	S	S
665	117	M	71 y	Blood	K. pneumoniae	MBL	none	NDM	CTX-M	R	R	R	R	R	S	S	S	S
666	117	M	79 y	Blood	K. pneumoniae	KPC	none	KPC	CTX-M	R	R	S	S	S	S	S	S	S
667	117	M	75 y	Blood	K. pneumoniae	KPC	none	KPC	Negative	R	R	S	S	S	S	S	S	S
668	117	M	74 y	Blood	K. pneumoniae	MBL	none	NDM	CTX-M	R	R	R	R	R	S	S	S	S
669	117	F	55 y	Urine	K. pneumoniae	KPC	none	KPC	CTX-M	R	R	S	S	S	S	S	S	S
670	117	M	45 y	Blood	K. pneumoniae	MBL	none	NDM	CTX-M	R	R	R	R	R	S	S	R	R
671	117	M	27 y	Others	P. mirabilis	MBL	none	NDM	Negative	S	S	R	R	R	S	S	S	S
672	117	M	59 y	Blood	K. pneumoniae	KPC	none	KPC	CTX-M	R	R	S	S	S	S	S	S	S
673	117	M	75 y	Urine	K. pneumoniae	MBL	none	NDM	CTX-M	R	R	R	R	R	S	S	R	R
674	117	F	69 y	Urine	K. pneumoniae	MBL	none	NDM	CTX-M	R	R	R	R	R	S	S	R	R
675	118	M	55 y	Blood	K. pneumoniae	KPC	MISS	NDM	CTX-M	R	R	R	R	R	S	S	R	R
676	118	M	80 y	Urine	K. pneumoniae	KPC	none	KPC	Negative	R	R	S	S	S	S	S	S	S
677	118	F	57 y	Urine	K. pneumoniae	KPC	none	KPC	Negative	R	R	S	S	S	S	S	R	R
678	118	M	36 y	Others	K. pneumoniae	MBL	none	NDM	CTX-M	R	R	R	R	R	S	S	S	S
679	119	M	73 y	Others	K. pneumoniae	KPC	none	KPC	CTX-M	R	R	S	S	S	S	S	S	S
680	119	F	72 y	Abdominal tract	K. pneumoniae	KPC	none	KPC	CTX-M	R	R	S	S	S	S	S	R	S
681	119	F	20 y	Urine	K. pneumoniae	MBL	none	NDM	CTX-M	R	R	R	R	R	S	S	R	R
682	119	M	87 y	Blood	K. pneumoniae	MBL	none	NDM	Negative	R	S	R	R	R	S	S	S	S
683	119	M	85 y	Urine	K. pneumoniae	MBL	none	NDM	CTX-M	R	R	R	R	R	S	S	R	S
684	119	M	70 y	Blood	K. pneumoniae	MBL	none	NDM	CTX-M	R	R	R	R	R	S	S	S	S
685	119	M	70 y	Blood	K. pneumoniae	MBL	none	NDM	CTX-M	R	R	R	R	R	S	S	S	S
686	119	M	74 y	Urine	E. cloacae	MBL	none	NDM	CTX-M	R	R	R	R	R	S	S	S	S
687	119	F	84 y	Blood	K. pneumoniae	KPC	none	KPC	CTX-M	R	R	S	S	S	S	S	S	S
688	120	M	60 y	Respiratory tract	K. pneumoniae	KPC	none	KPC	Negative	R	R	S	S	S	S	S	S	S
689	120	M	60 y	Respiratory tract	P. stuartii	OXA	none	OXA	CTX-M	S	S	S	R	R	S	S	S	S
690	120	M	62 y	Others	K. pneumoniae	MBL	none	NDM	CTX-M	R	R	R	R	R	S	S	R	S
691	121	F	30 y	Others	K. pneumoniae	MBL	none	NDM	CTX-M	R	R	R	R	R	S	S	S	S
692	121	M	64 y	Respiratory tract	K. pneumoniae	MBL	none	NDM	CTX-M	R	R	R	R	R	S	S	S	S
693	121	F	16 y	Urine	K. pneumoniae	MBL	none	NDM	CTX-M	R	R	R	R	R	S	S	R	R
694	121	M	61 y	Others	K. pneumoniae	MBL	none	NDM	CTX-M	R	R	R	R	R	S	S	R	R
695	121	F	27 y	Others	K. pneumoniae	MBL	none	NDM	CTX-M	R	R	R	R	R	S	S	S	S
696	121	M	55 y	Others	K. pneumoniae	MBL	none	NDM	CTX-M	R	R	R	R	R	S	S	S	S
697	121	F	24 y	Others	P. stuartii	NA	NA	NDM	CMY	R	S	R	R	R	S	S	S	S
698	121	M	62 y	Respiratory tract	K. pneumoniae	MBL	none	NDM	Negative	R	R	R	R	R	S	S	S	S
699	121	F	56 y	Urine	E. cloacae	OXA	none	OXA	Negative	R	R	S	S	S	S	S	R	R
700	121	M	64 y	Blood	K. pneumoniae	MBL	none	NDM	CTX-M	R	R	R	R	R	S	S	S	S
701	121	M	54 y	Others	K. pneumoniae	MBL	none	NDM	CTX-M	R	R	R	R	R	S	S	S	S
702	121	F	16 y	Urine	E. coli	MBL	none	NDM	Negative	S	S	R	R	R	S	S	R	S
703	122	F	51 y	Others	K. pneumoniae	KPC	none	KPC	Negative	R	R	S	S	S	S	S	S	S
704	123	M	28 y	Respiratory tract	K. pneumoniae	KPC	none	KPC	Negative	R	R	S	S	S	S	S	S	S
705	123	F	72 y	Urine	K. pneumoniae	MBL	none	NDM	CMY	R	R	R	R	R	S	S	R	S
706	123	M	74 y	Blood	P. mirabilis	MBL	none	NDM	CMY	S	S	R	R	R	S	S	S	S
707	123	M	57 y	Blood	K. pneumoniae	KPC	none	KPC	Negative	R	R	S	S	S	S	S	S	S
708	123	F	5 y	Urine	K. pneumoniae	KPC	none	KPC	CTX-M	R	R	S	S	S	S	S	S	S
709	123	M	79 y	Respiratory tract	E. cloacae	KPC	none	KPC	CTX-M	R	R	S	S	S	S	S	S	S
710	124	M	79 y	Blood	K. pneumoniae	KPC	none	KPC	Negative	R	R	S	S	S	S	S	S	S
711	124	F	73 y	Urine	K. pneumoniae	KPC	none	KPC	Negative	R	R	S	S	S	S	S	S	S
712	124	M	68 y	Blood	K. pneumoniae	KPC	none	KPC	CTX-M+PER	R	R	S	S	S	S	S	S	S
713	125	M	58 y	Blood	K. pneumoniae	KPC	none	KPC	Negative	R	R	S	S	S	S	S	S	S
714	125	F	41 y	Others	P. mirabilis	KPC	none	KPC	Negative	R	R	S	S	S	S	S	S	S
715	125	F	41 y	Others	K. pneumoniae	KPC	none	KPC	Negative	R	R	S	S	S	S	S	S	S
716	125	M	55 y	Urine	K. pneumoniae	KPC	none	KPC	Negative	R	R	S	S	S	S	S	S	S
717	126	M	39 y	Urine	K. pneumoniae	MBL	none	NDM	Negative	R	R	R	R	R	S	S	S	S
718	126	M	59 y	Blood	K. pneumoniae	MBL	none	NDM	Negative	S	S	R	R	R	S	S	S	S
719	126	M	41 y	Others	K. pneumoniae	KPC	none	KPC	CTX-M	R	R	S	S	S	S	S	S	S
720	126	M	57 y	Blood	K. pneumoniae	KPC	none	KPC	CTX-M	R	R	S	S	S	S	S	S	S
721	126	F	21 y	Urine	K. pneumoniae	MBL	none	NDM	CTX-M	R	R	R	R	R	S	S	S	S
722	126	M	55 y	Urine	S. marcescens	KPC	none	KPC	Negative	R	R	S	S	S	S	S	S	S
723	126	M	60 y	Urine	S. marcescens	KPC	none	KPC	Negative	R	R	S	S	S	S	S	S	S
724	126	M	40 y	Blood	K. pneumoniae	KPC	none	KPC	CTX-M	R	R	S	S	S	S	S	S	S
725	126	F	28 y	Urine	K. pneumoniae	MBL	none	NDM	CTX-M	R	R	R	R	R	S	S	S	S
726	127	F	48 y	Others	S. marcescens	KPC	none	KPC	Negative	R	R	S	S	S	S	S	S	S
727	127	M	1 m	Blood	K. pneumoniae	KPC	none	KPC	Negative	R	R	S	S	S	S	S	S	S
728	127	M	79 y	Urine	K. pneumoniae	KPC+MBL	none	KPC+NDM	Negative	R	R	R	R	R	S	S	R	R
729	127	M	35 y	Blood	K. pneumoniae	MBL	none	NDM	CTX-M	R	R	R	R	R	S	S	R	R
730	127	F	49 y	Others	K. pneumoniae	KPC	none	KPC	CTX-M	R	R	S	S	S	S	S	S	S
731	127	M	28 y	Urine	K. pneumoniae	KPC	none	KPC	CTX-M	R	R	S	S	S	S	S	S	S
732	128	M	27 y	Abdominal tract	S. marcescens	KPC	none	KPC	Negative	R	R	S	S	S	S	S	S	S
733	128	M	27 y	Respiratory tract	E. cloacae	KPC	none	KPC	Negative	R	R	S	S	S	S	S	S	S
734	128	F	44 y	Others	K. pneumoniae	OXA	none	OXA	CTX-M	R	R	S	S	S	S	S	S	S
735	129	M	62 y	Urine	K. pneumoniae	KPC	none	KPC	CTX-M	R	R	S	S	S	S	S	S	S
736	130	F	75 y	Blood	K. pneumoniae	KPC	none	KPC	Negative	R	R	S	S	S	S	S	S	S
737	130	M	56 y	Blood	K. pneumoniae	KPC	none	KPC	CTX-M	R	R	S	S	S	S	S	S	S
738	130	M	76 y	Others	K. pneumoniae	KPC	none	KPC	CTX-M	R	R	S	S	S	S	S	S	S
739	131	F	52 y	Blood	K. pneumoniae	KPC	none	KPC	Negative	R	R	S	S	S	S	S	S	S
740	131	M	34 y	Urine	K. pneumoniae	NA	NA	KPC	Negative	R	R	S	S	S	S	S	S	S
741	132	M	65 y	Others	K. pneumoniae	OXA	MISS	KPC	Negative	R	R	S	S	S	S	S	S	S
742	133	M	54 y	Respiratory tract	K. pneumoniae	KPC	none	KPC	CTX-M	R	R	S	S	S	S	S	S	S
743	133	F	47 y	Respiratory tract	K. pneumoniae	MBL	none	NDM	CTX-M	R	R	R	R	R	S	S	S	S
744	133	F	45 y	Respiratory tract	K. pneumoniae	KPC	none	KPC	CTX-M	R	R	S	S	S	S	S	S	S
745	133	M	52 y	Respiratory tract	K. pneumoniae	MBL	none	NDM	CTX-M	R	R	R	R	R	S	S	S	S
746	133	F	83 y	Abdominal tract	K. pneumoniae	MBL	none	NDM	CTX-M+CMY	R	R	R	R	R	S	S	S	S
747	133	M	34 y	Respiratory tract	K. aerogenes	MBL	none	NDM	CTX-M	R	R	R	R	R	S	S	S	S
748	133	F	75 y	Urine	K. pneumoniae	MBL	none	NDM	CTX-M	R	R	R	R	R	S	S	S	S
749	133	M	61 y	Urine	K. pneumoniae	MBL	none	NDM	CTX-M	R	R	R	R	R	S	S	S	S
750	134	M	68 y	Others	C. freundii	KPC	none	KPC	CMY	R	R	S	S	S	S	S	S	S
751	134	M	50 y	Others	K. pneumoniae	KPC	none	KPC	Negative	R	R	S	S	S	S	S	S	S
752	134	M	25 y	Respiratory tract	K. pneumoniae	OXA	none	OXA	CTX-M	R	R	S	S	S	S	S	S	S
753	135	F	12 y	Urine	K. pneumoniae	KPC	none	KPC	Negative	R	R	S	S	S	S	S	S	S
754	135	F	26 y	Blood	K. pneumoniae	KPC	none	KPC	Negative	R	R	S	S	S	S	S	S	S
755	135	M	78 y	Blood	K. pneumoniae	KPC	none	KPC	Negative	R	R	S	S	S	S	S	S	S
756	136	M	79 y	Urine	K. pneumoniae	KPC	OVER	N	CTX-M	R	R	S	S	S	S	S	NA	NA
757	136	M	64 y	Urine	K. pneumoniae	KPC	none	KPC	CTX-M	R	R	S	S	S	S	S	S	S
758	136	F	88 y	Urine	K. pneumoniae	KPC	none	KPC	CTX-M	R	R	S	S	S	S	S	S	S
759	137	F	43 y	Others	K. pneumoniae	KPC	none	KPC	CTX-M	R	R	S	S	S	S	S	S	S
760	138	F	90 y	Respiratory tract	K. pneumoniae	KPC	SUB	KPC+OXA	Negative	R	R	S	S	S	S	S	S	S
761	138	F	40 y	Respiratory tract	E. cloacae	KPC	none	KPC	Negative	R	R	S	S	S	S	S	S	S
762	139	M	55 y	Urine	C. freundii	MBL	none	NDM	CMY	R	R	R	R	R	S	S	S	S
763	139	M	53 y	Urine	K. pneumoniae	KPC	none	KPC	Negative	R	R	S	S	S	S	S	S	S
764	140	F	14 y	Respiratory tract	K. pneumoniae	KPC	none	KPC	CTX-M	R	R	S	S	S	S	S	S	S
765	141	M	39 y	Others	K. pneumoniae	NA	NA	KPC	CTX-M	R	R	S	S	S	S	S	S	S
766	141	F	46 y	Urine	K. pneumoniae	MBL	MISS	KPC	Negative	R	R	S	S	S	S	S	S	S
767	141	F	46 y	Respiratory tract	E. cloacae	MBL	OVER	N	CTX-M	R	R	S	S	S	S	S	NA	NA
768	142	M	40 y	Blood	K. pneumoniae	KPC	none	KPC	Negative	R	R	S	S	S	S	S	S	S
769	142	M	55 y	Respiratory tract	K. pneumoniae	KPC	none	KPC	CTX-M	R	R	S	S	S	S	S	S	S
770	142	F	41 y	Abdominal tract	K. pneumoniae	KPC	none	KPC	Negative	R	R	S	S	S	S	S	S	S
771	143	F	47 y	Urine	K. pneumoniae	KPC	none	KPC	CTX-M	R	R	S	S	S	S	S	S	S
772	143	M	68 y	Blood	E. cloacae	KPC	none	KPC	CTX-M	R	R	S	S	S	S	S	S	S
773	143	M	26 y	Respiratory tract	K. pneumoniae	KPC	none	KPC	CTX-M	R	R	S	S	S	S	S	S	S
774	143	M	26 y	Urine	K. pneumoniae	KPC	none	KPC	PER	R	R	R	S	S	R	S	S	S
775	143	M	19 y	Respiratory tract	K. pneumoniae	KPC	none	KPC	CTX-M	R	R	S	S	S	R	S	S	S
776	143	M	63 y	Respiratory tract	K. pneumoniae	KPC	none	KPC	Negative	R	R	S	S	S	S	S	S	S
777	143	M	33 y	Respiratory tract	E. cloacae	KPC	none	KPC	PER	R	R	R	S	S	R	S	S	S
778	143	M	19 y	Respiratory tract	K. pneumoniae	KPC	none	KPC	CTX-M	R	R	S	S	S	S	S	S	S
779	144	M	33 y	Others	K. pneumoniae	KPC	none	KPC	Negative	R	R	S	S	S	S	S	S	S
780	144	F	41 y	Respiratory tract	K. pneumoniae	KPC	OVER	N	Negative	R	R	S	S	S	S	S	NA	NA
781	144	M	20 y	Respiratory tract	K. pneumoniae	KPC	none	KPC	Negative	R	R	S	S	S	S	S	S	S
782	144	M	45 y	Blood	K. pneumoniae	KPC	none	KPC	Negative	R	R	S	S	S	S	S	S	S
783	145	M	60 y	Blood	E. cloacae	KPC	none	KPC	Negative	R	R	S	S	S	S	S	S	S
784	145	F	62 y	Urine	K. pneumoniae	KPC	none	KPC	CTX-M	R	R	S	S	S	S	S	S	S
785	145	F	45 y	Urine	K. pneumoniae	MBL	none	NDM	CTX-M	R	R	R	R	R	S	S	R	S
786	145	M	4 d	Blood	K. pneumoniae	MBL	none	NDM	CTX-M	R	R	R	R	R	S	S	S	S
787	145	F	63 y	Urine	K. pneumoniae	KPC	none	KPC	CTX-M	R	R	S	S	S	S	S	S	S
788	145	F	52 y	Others	E. coli	MBL	none	NDM	Negative	S	S	R	R	R	S	S	S	S
789	145	M	65 y	Abdominal tract	K. pneumoniae	KPC	none	KPC	CTX-M	R	R	S	S	S	S	S	S	S
790	145	M	39 y	Blood	K. pneumoniae	KPC	none	KPC	Negative	R	R	S	S	S	S	S	S	S
791	146	F	66 y	Urine	K. pneumoniae	KPC	none	KPC	Negative	R	R	S	S	S	S	S	S	S
792	146	F	64 y	Urine	K. pneumoniae	KPC	none	KPC	CTX-M	R	R	S	S	S	S	S	S	S
793	146	M	77 y	Urine	K. pneumoniae	KPC	none	KPC	CTX-M	R	R	S	S	S	S	S	S	S
794	146	M	77 y	Others	K. pneumoniae	KPC	none	KPC	CTX-M	R	R	S	S	S	S	S	S	S
795	146	M	81 y	Urine	K. pneumoniae	KPC	none	KPC	CTX-M	R	R	S	S	S	S	S	S	S
796	146	F	87 y	Abdominal tract	K. pneumoniae	KPC	none	KPC	CTX-M	R	R	S	S	S	S	S	S	S
797	146	F	85 y	Others	K. pneumoniae	KPC	none	KPC	CTX-M	R	R	S	S	S	S	S	S	S
798	146	F	79 y	Urine	K. pneumoniae	KPC	none	KPC	CTX-M	R	R	S	S	S	S	S	S	S
799	146	F	73 y	Urine	K. pneumoniae	KPC	none	KPC	CTX-M	R	R	S	S	S	S	S	S	S
800	146	F	75 y	Others	K. pneumoniae	KPC	none	KPC	CTX-M	R	R	S	S	S	S	S	S	S
801	146	F	69 y	Urine	K. pneumoniae	KPC	none	KPC	Negative	R	R	S	S	S	S	S	S	S
802	146	F	90 y	Urine	K. pneumoniae	KPC	none	KPC	CTX-M	R	R	S	S	S	S	S	S	S
803	146	F	74 y	Urine	K. pneumoniae	KPC	none	KPC	CTX-M	R	R	S	S	S	S	S	S	S
804	146	F	81 y	Others	K. pneumoniae	KPC	none	KPC	Negative	R	R	S	S	S	S	S	S	S
805	146	F	86 y	Urine	K. pneumoniae	KPC	none	KPC	CTX-M	R	R	S	S	S	S	S	S	S
806	146	F	73 y	Others	K. pneumoniae	KPC	none	KPC	Negative	R	R	S	S	S	S	S	NA	NA
807	146	F	86 y	Urine	K. pneumoniae	KPC	none	KPC	CTX-M	R	R	S	S	S	S	S	S	S
808	146	M	73 y	Blood	K. pneumoniae	KPC	none	KPC	CTX-M	R	R	S	S	S	S	S	S	S
809	146	M	77 y	Blood	K. pneumoniae	KPC	none	KPC	CTX-M	R	R	S	S	S	S	S	S	S
810	146	M	79 y	Blood	K. pneumoniae	KPC	none	KPC	CTX-M	R	R	S	S	S	S	S	S	S
811	146	M	79 y	Respiratory tract	K. pneumoniae	KPC	none	KPC	CTX-M	R	R	S	S	S	S	S	S	S
812	146	F	79 y	Urine	K. pneumoniae	KPC	none	KPC	CTX-M	R	R	S	S	S	S	S	S	S
813	146	F	76 y	Urine	K. pneumoniae	KPC	MISS	NDM	CTX-M	R	R	R	R	R	S	S	S	S
814	146	M	73 y	Others	K. pneumoniae	KPC	none	KPC	CTX-M	R	R	S	S	S	S	S	S	S
815	146	M	67 y	Respiratory tract	K. pneumoniae	KPC	none	KPC	CTX-M	R	R	S	S	S	S	S	S	S
816	147	F	52 y	Urine	K. pneumoniae	KPC	none	KPC	Negative	R	R	S	S	S	S	S	R	R
817	148	M	38 y	Urine	E. coli	KPC	none	KPC	Negative	R	R	S	S	S	S	S	S	S
818	149	F	67 y	Urine	K. pneumoniae	KPC	none	KPC	Negative	R	R	S	S	S	S	S	R	R
819	149	M	67 y	Others	K. pneumoniae	KPC	none	KPC	Negative	R	R	S	S	S	S	S	S	S
820	76	F	77 y	Blood	K. pneumoniae	NA	NA	NDM	Negative	NA	NA	R	R	R	NA	NA	NA	NA
821	118	M	55 y	Blood	K. pneumoniae	NA	NA	KPC	Negative	R	R	NA	NA	NA	NA	NA	NA	NA
Other site of isolation included: Abscess (n 10), Bilis (n 1), Bone (n 21), Cateter (n 18), Surgical wound (n 7), Cerebroespinal fluid (n 7), Puncture fluid (n 3), Pleural fluid (n 4), Vesicular fluid (n 2), Skin and soft tissues (n 52), Protesis (n 1), Secretion (n 5) and Sore (n 1).
NA: NOT AVAILABLE, S: SUSCEPTIBLE, R: RESISTANT, I: INTERMEDIATE, y: Years, m: Months, d: Days, M: Male, F: Female
